# Supplementary material for: Effects of flow rate on the migration of different plasticizers from PVC infusion medical devices
Source: PLoS One. 2018 Feb 23;13(2):e0192369. doi: 10.1371/journal.pone.0192369 (PMC5825016; doi:10.1371/journal.pone.0192369)
Supplement: S1 File — (XLS) [file pone.0192369.s001.xls]

## Sheet: Feuil1
Type_de_perfusion_DM	DM	Plastifiant	Debit_	Temps	Mesure_old	Mesure	Quantite_relarguee_µg	Quantite_relarguee_µg_dm2	Quantite_relarguee_µg_ml_perfuse	Quantite_relarguee_pct	Quantite_relarguee pct_dm2_ml	Quantite_relargueemug_dm2_ml
PSE / prolongateur	CAIR PES3301M 15D13T	TOTM	1	1	1	1	1.43	13.1072	1.43	3.49351e-06	3.20212e-05	13.1072
PSE / prolongateur	CAIR PES3301M 15D13T	TOTM	1	1	2	1	1.97	18.0568	1.97	4.81274e-06	4.41131e-05	18.0568
PSE / prolongateur	CAIR PES3301M 15D13T	TOTM	1	1	3	1	1.7	15.582	1.7	4.15313e-06	3.80672e-05	15.582
PSE / prolongateur	CAIR PES3301M 15D13T	TOTM	1	2	1	2	3.98	36.4803	1.99	9.72321e-06	4.4561e-05	18.2401
PSE / prolongateur	CAIR PES3301M 15D13T	TOTM	1	2	2	2	4.78	43.813	2.39	1.16776e-05	5.3518e-05	21.9065
PSE / prolongateur	CAIR PES3301M 15D13T	TOTM	1	2	3	2	4.632	42.4565	2.316	1.13161e-05	5.18609e-05	21.2282
PSE / prolongateur	CAIR PES3301M 15D13T	TOTM	1	4	1	3	6.592	60.4216	1.648	1.61044e-05	3.69028e-05	15.1054
PSE / prolongateur	CAIR PES3301M 15D13T	TOTM	1	4	2	3	6.98	63.978	1.745	1.70523e-05	3.90748e-05	15.9945
PSE / prolongateur	CAIR PES3301M 15D13T	TOTM	1	4	3	3	7.524	68.9643	1.881	1.83813e-05	4.21202e-05	17.2411
PSE / prolongateur	CAIR PES3301M 15D13T	TOTM	1	8	1	4	12.748	116.847	1.5935	3.11436e-05	3.56824e-05	14.6059
PSE / prolongateur	CAIR PES3301M 15D13T	TOTM	1	8	2	4	12.75	116.865	1.59375	3.11485e-05	3.5688e-05	14.6082
PSE / prolongateur	CAIR PES3301M 15D13T	TOTM	1	8	3	4	13.984	128.176	1.748	3.41631e-05	3.9142e-05	16.022
PSE / prolongateur	CAIR PES3301M 15D13T	TOTM	1	24	1	5	30.204	276.847	1.2585	7.37889e-05	2.81809e-05	11.5353
PSE / prolongateur	CAIR PES3301M 15D13T	TOTM	1	24	2	5	38.862	356.205	1.61925	9.49405e-05	3.6259e-05	14.8419
PSE / prolongateur	CAIR PES3301M 15D13T	TOTM	1	24	3	5	34.44	315.674	1.435	8.41375e-05	3.21332e-05	13.1531
PSE / prolongateur	CAIR PES3301M 15D13T	TOTM	5	1	1	6	5.95	54.5371	1.19	1.45359e-05	2.6647e-05	10.9074
PSE / prolongateur	CAIR PES3301M 15D13T	TOTM	5	1	2	6	5.52	50.5958	1.104	1.34855e-05	2.47213e-05	10.1192
PSE / prolongateur	CAIR PES3301M 15D13T	TOTM	5	1	3	6	5.73	52.5206	1.146	1.39985e-05	2.56618e-05	10.5041
PSE / prolongateur	CAIR PES3301M 15D13T	TOTM	5	2	1	7	11.774	107.919	1.1774	2.87641e-05	2.63649e-05	10.7919
PSE / prolongateur	CAIR PES3301M 15D13T	TOTM	5	2	2	7	10.872	99.6517	1.0872	2.65605e-05	2.43451e-05	9.96517
PSE / prolongateur	CAIR PES3301M 15D13T	TOTM	5	2	3	7	11.628	106.581	1.1628	2.84074e-05	2.60379e-05	10.6581
PSE / prolongateur	CAIR PES3301M 15D13T	TOTM	5	4	1	8	21.954	201.228	1.0977	5.3634e-05	2.45802e-05	10.0614
PSE / prolongateur	CAIR PES3301M 15D13T	TOTM	5	4	2	8	24.528	224.821	1.2264	5.99223e-05	2.74621e-05	11.2411
PSE / prolongateur	CAIR PES3301M 15D13T	TOTM	5	4	3	8	27.136	248.726	1.3568	6.62937e-05	3.03821e-05	12.4363
PSE / prolongateur	CAIR PES3301M 15D13T	TOTM	5	8	1	9	50.696	464.675	1.2674	0.000123851	2.83802e-05	11.6169
PSE / prolongateur	CAIR PES3301M 15D13T	TOTM	5	8	2	9	50.146	459.633	1.25365	0.000122508	2.80723e-05	11.4908
PSE / prolongateur	CAIR PES3301M 15D13T	TOTM	5	8	3	9	51.14	468.744	1.2785	0.000124936	2.86288e-05	11.7186
PSE / prolongateur	CAIR PES3301M 15D13T	TOTM	5	24	1	10	126.936	1163.48	1.0578	0.000310107	2.36867e-05	9.69569
PSE / prolongateur	CAIR PES3301M 15D13T	TOTM	5	24	2	10	127.002	1164.09	1.05835	0.000310268	2.36991e-05	9.70073
PSE / prolongateur	CAIR PES3301M 15D13T	TOTM	5	24	3	10	130.26	1193.95	1.0855	0.000318227	2.4307e-05	9.94959
PSE / prolongateur	CAIR PES3301M 15D13T	TOTM	10	1	1	11	7.48	68.561	0.748	1.82738e-05	1.67496e-05	6.8561
PSE / prolongateur	CAIR PES3301M 15D13T	TOTM	10	1	2	11	7.2	65.9945	0.72	1.75897e-05	1.61226e-05	6.59945
PSE / prolongateur	CAIR PES3301M 15D13T	TOTM	10	1	3	11	7.3	66.9111	0.73	1.7834e-05	1.63465e-05	6.69111
PSE / prolongateur	CAIR PES3301M 15D13T	TOTM	10	2	1	12	13.328	122.163	0.6664	3.25605e-05	1.49223e-05	6.10816
PSE / prolongateur	CAIR PES3301M 15D13T	TOTM	10	2	2	12	12.258	112.356	0.6129	2.99465e-05	1.37243e-05	5.61778
PSE / prolongateur	CAIR PES3301M 15D13T	TOTM	10	2	3	12	13.41	122.915	0.6705	3.27609e-05	1.50141e-05	6.14574
PSE / prolongateur	CAIR PES3301M 15D13T	TOTM	10	4	1	13	22.084	202.42	0.5521	5.39516e-05	1.23629e-05	5.06049
PSE / prolongateur	CAIR PES3301M 15D13T	TOTM	10	4	2	13	21.554	197.562	0.53885	5.26568e-05	1.20662e-05	4.93905
PSE / prolongateur	CAIR PES3301M 15D13T	TOTM	10	4	3	13	23.55	215.857	0.58875	5.7533e-05	1.31836e-05	5.39643
PSE / prolongateur	CAIR PES3301M 15D13T	TOTM	10	8	1	14	38.438	352.319	0.480475	9.39047e-05	1.0759e-05	4.40399
PSE / prolongateur	CAIR PES3301M 15D13T	TOTM	10	8	2	14	38.156	349.734	0.47695	9.32157e-05	1.06801e-05	4.37168
PSE / prolongateur	CAIR PES3301M 15D13T	TOTM	10	8	3	14	42.658	390.999	0.533225	0.000104214	1.19402e-05	4.88749
PSE / prolongateur	CAIR PES3301M 15D13T	TOTM	10	24	1	15	82.398	755.252	0.343325	0.0002013	7.68789e-06	3.14688
PSE / prolongateur	CAIR PES3301M 15D13T	TOTM	10	24	2	15	78.468	719.23	0.32695	0.000191699	7.32121e-06	2.99679
PSE / prolongateur	CAIR PES3301M 15D13T	TOTM	10	24	3	15	88.602	812.117	0.369175	0.000216456	8.26673e-06	3.38382
PSE / prolongateur	BBRAUN 0086670 D 14N02F8SPA	DEHT	1	1	1	16	18.6	211.604	18.6	6.62205e-05	0.000753361	211.604
PSE / prolongateur	BBRAUN 0086670 D 14N02F8SPA	DEHT	1	1	2	16	11.7	133.106	11.7	4.16548e-05	0.000473889	133.106
PSE / prolongateur	BBRAUN 0086670 D 14N02F8SPA	DEHT	1	1	3	16	19.9	226.394	19.9	7.08488e-05	0.000806015	226.394
PSE / prolongateur	BBRAUN 0086670 D 14N02F8SPA	DEHT	1	2	1	17	52.78	600.455	26.39	0.000187909	0.00106888	300.228
PSE / prolongateur	BBRAUN 0086670 D 14N02F8SPA	DEHT	1	2	2	17	58.55	666.098	29.275	0.000208452	0.00118573	333.049
PSE / prolongateur	BBRAUN 0086670 D 14N02F8SPA	DEHT	1	2	3	17	54.62	621.388	27.31	0.00019446	0.00110614	310.694
PSE / prolongateur	BBRAUN 0086670 D 14N02F8SPA	DEHT	1	4	1	18	121.96	1387.49	30.49	0.000434207	0.00123495	346.871
PSE / prolongateur	BBRAUN 0086670 D 14N02F8SPA	DEHT	1	4	2	18	123.51	1405.12	30.8775	0.000439725	0.00125064	351.28
PSE / prolongateur	BBRAUN 0086670 D 14N02F8SPA	DEHT	1	4	3	18	131.68	1498.07	32.92	0.000468812	0.00133337	374.516
PSE / prolongateur	BBRAUN 0086670 D 14N02F8SPA	DEHT	1	8	1	19	282.52	3214.11	35.315	0.00100584	0.00143037	401.763
PSE / prolongateur	BBRAUN 0086670 D 14N02F8SPA	DEHT	1	8	2	19	272.98	3105.57	34.1225	0.000971874	0.00138207	388.197
PSE / prolongateur	BBRAUN 0086670 D 14N02F8SPA	DEHT	1	8	3	19	272.98	3105.57	34.1225	0.000971874	0.00138207	388.197
PSE / prolongateur	BBRAUN 0086670 D 14N02F8SPA	DEHT	1	24	1	20	766.4	8719	31.9333	0.00272857	0.00129341	363.292
PSE / prolongateur	BBRAUN 0086670 D 14N02F8SPA	DEHT	1	24	2	20	775.42	8821.62	32.3092	0.00276068	0.00130863	367.567
PSE / prolongateur	BBRAUN 0086670 D 14N02F8SPA	DEHT	1	24	3	20	769.1	8749.72	32.0458	0.00273818	0.00129796	364.571
PSE / prolongateur	BBRAUN 0086670 D 14N02F8SPA	DEHT	5	1	1	21	50.5	574.516	10.1	0.000179792	0.000409083	114.903
PSE / prolongateur	BBRAUN 0086670 D 14N02F8SPA	DEHT	5	1	2	21	45	511.945	9	0.000160211	0.00036453	102.389
PSE / prolongateur	BBRAUN 0086670 D 14N02F8SPA	DEHT	5	1	3	21	44.5	506.257	8.9	0.000158431	0.000360479	101.251
PSE / prolongateur	BBRAUN 0086670 D 14N02F8SPA	DEHT	5	2	1	22	107.93	1227.87	10.793	0.000384257	0.000437152	122.787
PSE / prolongateur	BBRAUN 0086670 D 14N02F8SPA	DEHT	5	2	2	22	107.82	1226.62	10.782	0.000383865	0.000436706	122.662
PSE / prolongateur	BBRAUN 0086670 D 14N02F8SPA	DEHT	5	2	3	22	116.72	1327.87	11.672	0.000415551	0.000472754	132.787
PSE / prolongateur	BBRAUN 0086670 D 14N02F8SPA	DEHT	5	4	1	23	231.77	2636.75	11.5885	0.000825157	0.000469372	131.837
PSE / prolongateur	BBRAUN 0086670 D 14N02F8SPA	DEHT	5	4	2	23	223.74	2545.39	11.187	0.000796568	0.00045311	127.27
PSE / prolongateur	BBRAUN 0086670 D 14N02F8SPA	DEHT	5	4	3	23	231.74	2636.41	11.587	0.00082505	0.000469312	131.82
PSE / prolongateur	BBRAUN 0086670 D 14N02F8SPA	DEHT	5	8	1	24	515.38	5863.25	12.8845	0.00183488	0.000521865	146.581
PSE / prolongateur	BBRAUN 0086670 D 14N02F8SPA	DEHT	5	8	2	24	527.14	5997.04	13.1785	0.00187674	0.000533773	149.926
PSE / prolongateur	BBRAUN 0086670 D 14N02F8SPA	DEHT	5	8	3	24	547.11	6224.23	13.6777	0.00194784	0.000553994	155.606
PSE / prolongateur	BBRAUN 0086670 D 14N02F8SPA	DEHT	5	24	1	25	1607.18	18284.2	13.3932	0.00572195	0.000542467	152.368
PSE / prolongateur	BBRAUN 0086670 D 14N02F8SPA	DEHT	5	24	2	25	1762.54	20051.6	14.6878	0.00627506	0.000594906	167.097
PSE / prolongateur	BBRAUN 0086670 D 14N02F8SPA	DEHT	5	24	3	25	1690.95	19237.2	14.0913	0.00602019	0.000570742	160.31
PSE / prolongateur	BBRAUN 0086670 D 14N02F8SPA	DEHT	10	1	1	26	86	978.385	8.6	0.000306181	0.000348328	97.8385
PSE / prolongateur	BBRAUN 0086670 D 14N02F8SPA	DEHT	10	1	2	26	71	807.736	7.1	0.000252777	0.000287573	80.7736
PSE / prolongateur	BBRAUN 0086670 D 14N02F8SPA	DEHT	10	1	3	26	81	921.502	8.1	0.000288379	0.000328077	92.1502
PSE / prolongateur	BBRAUN 0086670 D 14N02F8SPA	DEHT	10	2	1	27	177.82	2022.98	8.891	0.000633082	0.000360115	101.149
PSE / prolongateur	BBRAUN 0086670 D 14N02F8SPA	DEHT	10	2	2	27	159.46	1814.11	7.973	0.000567716	0.000322933	90.7053
PSE / prolongateur	BBRAUN 0086670 D 14N02F8SPA	DEHT	10	2	3	27	154.24	1754.72	7.712	0.000549131	0.000312361	87.7361
PSE / prolongateur	BBRAUN 0086670 D 14N02F8SPA	DEHT	10	4	1	28	348.06	3959.73	8.7015	0.00123918	0.000352439	98.9932
PSE / prolongateur	BBRAUN 0086670 D 14N02F8SPA	DEHT	10	4	2	28	315.58	3590.22	7.8895	0.00112354	0.000319551	89.7554
PSE / prolongateur	BBRAUN 0086670 D 14N02F8SPA	DEHT	10	4	3	28	350.92	3992.26	8.773	0.00124936	0.000355335	99.8066
PSE / prolongateur	BBRAUN 0086670 D 14N02F8SPA	DEHT	10	8	1	29	664.78	7562.91	8.30975	0.00236678	0.000336572	94.5364
PSE / prolongateur	BBRAUN 0086670 D 14N02F8SPA	DEHT	10	8	2	29	655.04	7452.1	8.188	0.0023321	0.000331641	93.1513
PSE / prolongateur	BBRAUN 0086670 D 14N02F8SPA	DEHT	10	8	3	29	577.8	6573.38	7.2225	0.00205711	0.000292535	82.1672
PSE / prolongateur	BBRAUN 0086670 D 14N02F8SPA	DEHT	10	24	1	30	2325.42	26455.3	9.68925	0.00827905	0.000392447	110.23
PSE / prolongateur	BBRAUN 0086670 D 14N02F8SPA	DEHT	10	24	2	30	1848.24	21026.6	7.701	0.00658018	0.000311916	87.6109
PSE / prolongateur	BBRAUN 0086670 D 14N02F8SPA	DEHT	10	24	3	30	1801.08	20490.1	7.5045	0.00641228	0.000303957	85.3754
PSE / prolongateur	SENDAL Prolonsend Di-10-3-VG 03446	DINP	1	1	1	31	99.2	957.529	99.2	0.000227983	0.00220061	957.529
PSE / prolongateur	SENDAL Prolonsend Di-10-3-VG 03446	DINP	1	1	2	31	98.9	954.633	98.9	0.000227294	0.00219395	954.633
PSE / prolongateur	SENDAL Prolonsend Di-10-3-VG 03446	DINP	1	1	3	31	113.1	1091.7	113.1	0.000259928	0.00250896	1091.7
PSE / prolongateur	SENDAL Prolonsend Di-10-3-VG 03446	DINP	1	2	1	32	205.96	1988.03	102.98	0.000473341	0.00228446	994.015
PSE / prolongateur	SENDAL Prolonsend Di-10-3-VG 03446	DINP	1	2	2	32	210.4	2030.89	105.2	0.000483545	0.00233371	1015.44
PSE / prolongateur	SENDAL Prolonsend Di-10-3-VG 03446	DINP	1	2	3	32	218.36	2107.72	109.18	0.000501839	0.002422	1053.86
PSE / prolongateur	SENDAL Prolonsend Di-10-3-VG 03446	DINP	1	4	1	33	402.84	3888.42	100.71	0.000925814	0.00223411	972.104
PSE / prolongateur	SENDAL Prolonsend Di-10-3-VG 03446	DINP	1	4	2	33	427.88	4130.12	106.97	0.000983361	0.00237298	1032.53
PSE / prolongateur	SENDAL Prolonsend Di-10-3-VG 03446	DINP	1	4	3	33	434.48	4193.82	108.62	0.000998529	0.00240958	1048.46
PSE / prolongateur	SENDAL Prolonsend Di-10-3-VG 03446	DINP	1	8	1	34	936.94	9043.82	117.118	0.00215329	0.00259808	1130.48
PSE / prolongateur	SENDAL Prolonsend Di-10-3-VG 03446	DINP	1	8	2	34	902.8	8714.29	112.85	0.00207483	0.00250341	1089.29
PSE / prolongateur	SENDAL Prolonsend Di-10-3-VG 03446	DINP	1	8	3	34	845.62	8162.36	105.703	0.00194342	0.00234486	1020.29
PSE / prolongateur	SENDAL Prolonsend Di-10-3-VG 03446	DINP	1	24	1	35	2820.84	27228.2	117.535	0.0064829	0.00260734	1134.51
PSE / prolongateur	SENDAL Prolonsend Di-10-3-VG 03446	DINP	1	24	2	35	2814.48	27166.8	117.27	0.00646828	0.00260147	1131.95
PSE / prolongateur	SENDAL Prolonsend Di-10-3-VG 03446	DINP	1	24	3	35	3222.42	31104.4	134.268	0.00740582	0.00297853	1296.02
PSE / prolongateur	SENDAL Prolonsend Di-10-3-VG 03446	DINP	5	1	1	36	310.5	2997.1	62.1	0.000713596	0.0013776	599.421
PSE / prolongateur	SENDAL Prolonsend Di-10-3-VG 03446	DINP	5	1	2	36	300	2895.75	60	0.000689465	0.00133101	579.151
PSE / prolongateur	SENDAL Prolonsend Di-10-3-VG 03446	DINP	5	1	3	36	299.5	2890.93	59.9	0.000688316	0.0013288	578.185
PSE / prolongateur	SENDAL Prolonsend Di-10-3-VG 03446	DINP	5	2	1	37	641.68	6193.82	64.168	0.00147472	0.00142347	619.382
PSE / prolongateur	SENDAL Prolonsend Di-10-3-VG 03446	DINP	5	2	2	37	603.76	5827.8	60.376	0.00138757	0.00133935	582.78
PSE / prolongateur	SENDAL Prolonsend Di-10-3-VG 03446	DINP	5	2	3	37	624.38	6026.83	62.438	0.00143496	0.0013851	602.683
PSE / prolongateur	SENDAL Prolonsend Di-10-3-VG 03446	DINP	5	4	1	38	1218.88	11765.3	60.944	0.00280125	0.00135195	588.263
PSE / prolongateur	SENDAL Prolonsend Di-10-3-VG 03446	DINP	5	4	2	38	1181.44	11403.9	59.072	0.00271521	0.00131043	570.193
PSE / prolongateur	SENDAL Prolonsend Di-10-3-VG 03446	DINP	5	4	3	38	1186.46	11452.3	59.323	0.00272674	0.001316	572.616
PSE / prolongateur	SENDAL Prolonsend Di-10-3-VG 03446	DINP	5	8	1	39	2469.26	23834.6	61.7315	0.00567489	0.00136942	595.864
PSE / prolongateur	SENDAL Prolonsend Di-10-3-VG 03446	DINP	5	8	2	39	2689.96	25964.9	67.249	0.00618211	0.00149182	649.122
PSE / prolongateur	SENDAL Prolonsend Di-10-3-VG 03446	DINP	5	8	3	39	2030.48	19599.2	50.762	0.00466648	0.00112608	489.981
PSE / prolongateur	SENDAL Prolonsend Di-10-3-VG 03446	DINP	5	24	1	40	7393.5	71365.8	61.6125	0.0169919	0.00136678	594.715
PSE / prolongateur	SENDAL Prolonsend Di-10-3-VG 03446	DINP	5	24	2	40	7968.6	76917	66.405	0.0183136	0.0014731	640.975
PSE / prolongateur	SENDAL Prolonsend Di-10-3-VG 03446	DINP	5	24	3	40	6924.72	66840.9	57.706	0.0159145	0.00128012	557.008
PSE / prolongateur	SENDAL Prolonsend Di-10-3-VG 03446	DINP	10	1	1	41	258	2490.35	25.8	0.00059294	0.000572336	249.035
PSE / prolongateur	SENDAL Prolonsend Di-10-3-VG 03446	DINP	10	1	2	41	283	2731.66	28.3	0.000650395	0.000627795	273.166
PSE / prolongateur	SENDAL Prolonsend Di-10-3-VG 03446	DINP	10	1	3	41	330	3185.33	33	0.000758411	0.000732057	318.533
PSE / prolongateur	SENDAL Prolonsend Di-10-3-VG 03446	DINP	10	2	1	42	624.64	6029.34	31.232	0.00143556	0.000692837	301.467
PSE / prolongateur	SENDAL Prolonsend Di-10-3-VG 03446	DINP	10	2	2	42	465.12	4489.58	23.256	0.00106895	0.000515901	224.479
PSE / prolongateur	SENDAL Prolonsend Di-10-3-VG 03446	DINP	10	2	3	42	347.66	3355.79	17.383	0.000798998	0.000385617	167.79
PSE / prolongateur	SENDAL Prolonsend Di-10-3-VG 03446	DINP	10	4	1	43	903.44	8720.46	22.586	0.0020763	0.000501038	218.012
PSE / prolongateur	SENDAL Prolonsend Di-10-3-VG 03446	DINP	10	4	2	43	973.68	9398.46	24.342	0.00223773	0.000539992	234.961
PSE / prolongateur	SENDAL Prolonsend Di-10-3-VG 03446	DINP	10	4	3	43	945.62	9127.61	23.6405	0.00217324	0.00052443	228.19
PSE / prolongateur	SENDAL Prolonsend Di-10-3-VG 03446	DINP	10	8	1	44	1775.98	17142.7	22.1998	0.00408159	0.000492469	214.283
PSE / prolongateur	SENDAL Prolonsend Di-10-3-VG 03446	DINP	10	8	2	44	1695.44	16365.3	21.193	0.00389649	0.000470136	204.566
PSE / prolongateur	SENDAL Prolonsend Di-10-3-VG 03446	DINP	10	8	3	44	2742	26467.2	34.275	0.00630171	0.000760341	330.84
PSE / prolongateur	SENDAL Prolonsend Di-10-3-VG 03446	DINP	10	24	1	45	4646.7	44852.3	19.3612	0.0106791	0.000429501	186.885
PSE / prolongateur	SENDAL Prolonsend Di-10-3-VG 03446	DINP	10	24	3	45	5054.4	48787.6	21.06	0.0116161	0.000467186	203.282
PSE / prolongateur	SENDAL Prolonsend Di-10-3-VG 03446	DEHP	1	1	1	46	1.21	11.6795	1.21	0.000542601	0.00523746	11.6795
PSE / prolongateur	SENDAL Prolonsend Di-10-3-VG 03446	DEHP	1	1	2	46	1.39	13.417	1.39	0.000623318	0.00601659	13.417
PSE / prolongateur	SENDAL Prolonsend Di-10-3-VG 03446	DEHP	1	1	3	46	1.09	10.5212	1.09	0.000488789	0.00471804	10.5212
PSE / prolongateur	SENDAL Prolonsend Di-10-3-VG 03446	DEHP	1	2	1	47	2.798	27.0077	1.399	0.00125471	0.00605554	13.5039
PSE / prolongateur	SENDAL Prolonsend Di-10-3-VG 03446	DEHP	1	2	2	47	3.228	31.1583	1.614	0.00144753	0.00698617	15.5792
PSE / prolongateur	SENDAL Prolonsend Di-10-3-VG 03446	DEHP	1	2	3	47	2.964	28.61	1.482	0.00132915	0.00641481	14.305
PSE / prolongateur	SENDAL Prolonsend Di-10-3-VG 03446	DEHP	1	4	1	48	5.814	56.1197	1.4535	0.00260717	0.00629145	14.0299
PSE / prolongateur	SENDAL Prolonsend Di-10-3-VG 03446	DEHP	1	4	2	48	5.64	54.4402	1.41	0.00252915	0.00610316	13.61
PSE / prolongateur	SENDAL Prolonsend Di-10-3-VG 03446	DEHP	1	8	1	49	11.256	108.649	1.407	0.00504753	0.00609017	13.5811
PSE / prolongateur	SENDAL Prolonsend Di-10-3-VG 03446	DEHP	1	8	2	49	13.396	129.305	1.6745	0.00600717	0.00724804	16.1631
PSE / prolongateur	SENDAL Prolonsend Di-10-3-VG 03446	DEHP	1	8	3	49	10.424	100.618	1.303	0.00467444	0.00564001	12.5772
PSE / prolongateur	SENDAL Prolonsend Di-10-3-VG 03446	DEHP	1	24	1	50	31.44	303.475	1.31	0.0140987	0.00567031	12.6448
PSE / prolongateur	SENDAL Prolonsend Di-10-3-VG 03446	DEHP	1	24	2	50	37.404	361.042	1.5585	0.0167731	0.00674594	15.0434
PSE / prolongateur	SENDAL Prolonsend Di-10-3-VG 03446	DEHP	1	24	3	50	32.52	313.9	1.355	0.014583	0.00586509	13.0792
PSE / prolongateur	SENDAL Prolonsend Di-10-3-VG 03446	DEHP	5	1	1	51	3.05	29.4402	0.61	0.00136771	0.00264037	5.88803
PSE / prolongateur	SENDAL Prolonsend Di-10-3-VG 03446	DEHP	5	1	2	51	4.25	41.0232	0.85	0.00190583	0.00367921	8.20463
PSE / prolongateur	SENDAL Prolonsend Di-10-3-VG 03446	DEHP	5	1	3	51	3.65	35.2317	0.73	0.00163677	0.00315979	7.04633
PSE / prolongateur	SENDAL Prolonsend Di-10-3-VG 03446	DEHP	5	2	1	52	6.758	65.2317	0.6758	0.00303049	0.00292519	6.52317
PSE / prolongateur	SENDAL Prolonsend Di-10-3-VG 03446	DEHP	5	2	2	52	8.218	79.3243	0.8218	0.0036852	0.00355714	7.93243
PSE / prolongateur	SENDAL Prolonsend Di-10-3-VG 03446	DEHP	5	2	3	52	8.428	81.3514	0.8428	0.00377937	0.00364804	8.13514
PSE / prolongateur	SENDAL Prolonsend Di-10-3-VG 03446	DEHP	5	4	1	53	12.994	125.425	0.6497	0.00582691	0.00281221	6.27124
PSE / prolongateur	SENDAL Prolonsend Di-10-3-VG 03446	DEHP	5	4	2	53	15.478	149.402	0.7739	0.00694081	0.00334981	7.47008
PSE / prolongateur	SENDAL Prolonsend Di-10-3-VG 03446	DEHP	5	4	3	53	16.364	157.954	0.8182	0.00733812	0.00354156	7.89768
PSE / prolongateur	SENDAL Prolonsend Di-10-3-VG 03446	DEHP	5	8	1	54	26.758	258.282	0.66895	0.0119991	0.00289554	6.45705
PSE / prolongateur	SENDAL Prolonsend Di-10-3-VG 03446	DEHP	5	8	2	54	31.642	305.425	0.79105	0.0141892	0.00342404	7.63562
PSE / prolongateur	SENDAL Prolonsend Di-10-3-VG 03446	DEHP	5	8	3	54	33.146	319.942	0.82865	0.0148637	0.00358679	7.99855
PSE / prolongateur	SENDAL Prolonsend Di-10-3-VG 03446	DEHP	5	24	1	55	59.19	571.332	0.49325	0.0265426	0.00213502	4.7611
PSE / prolongateur	SENDAL Prolonsend Di-10-3-VG 03446	DEHP	5	24	2	55	74.85	722.49	0.62375	0.033565	0.00269989	6.02075
PSE / prolongateur	SENDAL Prolonsend Di-10-3-VG 03446	DEHP	5	24	3	55	86.61	836.004	0.72175	0.0388386	0.00312408	6.9667
PSE / prolongateur	SENDAL Prolonsend Di-10-3-VG 03446	DEHP	10	1	1	56	3.7	35.7143	0.37	0.00165919	0.00160154	3.57143
PSE / prolongateur	SENDAL Prolonsend Di-10-3-VG 03446	DEHP	10	1	2	56	4.9	47.2973	0.49	0.00219731	0.00212096	4.72973
PSE / prolongateur	SENDAL Prolonsend Di-10-3-VG 03446	DEHP	10	1	3	56	5.4	52.1236	0.54	0.00242152	0.00233738	5.21236
PSE / prolongateur	SENDAL Prolonsend Di-10-3-VG 03446	DEHP	10	2	1	57	7.982	77.0463	0.3991	0.00357937	0.0017275	3.85232
PSE / prolongateur	SENDAL Prolonsend Di-10-3-VG 03446	DEHP	10	2	2	57	10.188	98.3398	0.5094	0.00456861	0.00220493	4.91699
PSE / prolongateur	SENDAL Prolonsend Di-10-3-VG 03446	DEHP	10	2	3	57	10.024	96.7568	0.5012	0.00449507	0.00216943	4.83784
PSE / prolongateur	SENDAL Prolonsend Di-10-3-VG 03446	DEHP	10	4	1	58	15.594	150.521	0.38985	0.00699283	0.00168746	3.76303
PSE / prolongateur	SENDAL Prolonsend Di-10-3-VG 03446	DEHP	10	4	2	58	20	193.05	0.5	0.00896861	0.00216424	4.82625
PSE / prolongateur	SENDAL Prolonsend Di-10-3-VG 03446	DEHP	10	4	3	58	20.412	197.027	0.5103	0.00915336	0.00220882	4.92568
PSE / prolongateur	SENDAL Prolonsend Di-10-3-VG 03446	DEHP	10	8	1	59	28.848	278.456	0.3606	0.0129363	0.00156085	3.48069
PSE / prolongateur	SENDAL Prolonsend Di-10-3-VG 03446	DEHP	10	8	2	59	37.654	363.456	0.470675	0.0168852	0.00203731	4.54319
PSE / prolongateur	SENDAL Prolonsend Di-10-3-VG 03446	DEHP	10	8	3	59	40.812	393.938	0.51015	0.0183013	0.00220817	4.92423
PSE / prolongateur	SENDAL Prolonsend Di-10-3-VG 03446	DEHP	10	24	1	60	62.688	605.097	0.2612	0.0281112	0.0011306	2.52124
PSE / prolongateur	SENDAL Prolonsend Di-10-3-VG 03446	DEHP	10	24	3	60	93.9	906.371	0.39125	0.0421076	0.00169352	3.77654
PSE / prolongateur	CODAN E-87 P H71654-1	TOTM	1	1	1	61	4.96	16.3691	4.96	5.77033e-06	1.90434e-05	16.3691
PSE / prolongateur	CODAN E-87 P H71654-1	TOTM	1	1	2	61	8.51	28.0849	8.51	9.9003e-06	3.26732e-05	28.0849
PSE / prolongateur	CODAN E-87 P H71654-1	TOTM	1	1	3	61	8.21	27.0948	8.21	9.55129e-06	3.15214e-05	27.0948
PSE / prolongateur	CODAN E-87 P H71654-1	TOTM	1	2	1	62	14.904	49.1865	7.452	1.73389e-05	2.86111e-05	24.5932
PSE / prolongateur	CODAN E-87 P H71654-1	TOTM	1	2	2	62	18.882	62.3148	9.441	2.19668e-05	3.62476e-05	31.1574
PSE / prolongateur	CODAN E-87 P H71654-1	TOTM	1	2	3	62	19.626	64.7701	9.813	2.28323e-05	3.76759e-05	32.3851
PSE / prolongateur	CODAN E-87 P H71654-1	TOTM	1	4	1	63	37.18	122.702	9.295	4.32542e-05	3.56871e-05	30.6756
PSE / prolongateur	CODAN E-87 P H71654-1	TOTM	1	4	2	63	41.95	138.444	10.4875	4.88035e-05	4.02656e-05	34.6111
PSE / prolongateur	CODAN E-87 P H71654-1	TOTM	1	4	3	63	41.97	138.51	10.4925	4.88267e-05	4.02848e-05	34.6276
PSE / prolongateur	CODAN E-87 P H71654-1	TOTM	1	8	1	64	84.072	277.456	10.509	9.7807e-05	4.03481e-05	34.682
PSE / prolongateur	CODAN E-87 P H71654-1	TOTM	1	8	2	64	90.18	297.614	11.2725	0.000104913	4.32795e-05	37.2017
PSE / prolongateur	CODAN E-87 P H71654-1	TOTM	1	8	3	64	88.556	292.254	11.0695	0.000103024	4.25001e-05	36.5318
PSE / prolongateur	CODAN E-87 P H71654-1	TOTM	1	24	1	65	278.544	919.257	11.606	0.00032405	4.45599e-05	38.3024
PSE / prolongateur	CODAN E-87 P H71654-1	TOTM	1	24	2	65	276.516	912.564	11.5215	0.000321691	4.42355e-05	38.0235
PSE / prolongateur	CODAN E-87 P H71654-1	TOTM	1	24	3	65	262.692	866.942	10.9455	0.000305609	4.2024e-05	36.1226
PSE / prolongateur	CODAN E-87 P H71654-1	TOTM	5	1	1	66	38.5	127.059	7.7	4.47898e-05	2.95633e-05	25.4117
PSE / prolongateur	CODAN E-87 P H71654-1	TOTM	5	1	2	66	44.65	147.355	8.93	5.19446e-05	3.42857e-05	29.471
PSE / prolongateur	CODAN E-87 P H71654-1	TOTM	5	1	3	66	44.15	145.705	8.83	5.13629e-05	3.39018e-05	29.141
PSE / prolongateur	CODAN E-87 P H71654-1	TOTM	5	2	2	67	92.496	305.257	9.2496	0.000107607	3.55128e-05	30.5257
PSE / prolongateur	CODAN E-87 P H71654-1	TOTM	5	2	3	67	89.052	293.891	8.9052	0.000103601	3.41905e-05	29.3891
PSE / prolongateur	CODAN E-87 P H71654-1	TOTM	5	4	1	68	184.726	609.637	9.2363	0.000214905	3.54617e-05	30.4818
PSE / prolongateur	CODAN E-87 P H71654-1	TOTM	5	4	2	68	187.64	619.253	9.382	0.000218295	3.60211e-05	30.9627
PSE / prolongateur	CODAN E-87 P H71654-1	TOTM	5	4	3	68	184.168	607.795	9.2084	0.000214256	3.53546e-05	30.3898
PSE / prolongateur	CODAN E-87 P H71654-1	TOTM	5	8	1	69	386.188	1274.51	9.6547	0.00044928	3.70681e-05	31.8626
PSE / prolongateur	CODAN E-87 P H71654-1	TOTM	5	8	2	69	372.966	1230.87	9.32415	0.000433898	3.5799e-05	30.7718
PSE / prolongateur	CODAN E-87 P H71654-1	TOTM	5	8	3	69	351.196	1159.02	8.7799	0.000408572	3.37094e-05	28.9756
PSE / prolongateur	CODAN E-87 P H71654-1	TOTM	5	24	1	70	1148.08	3788.9	9.5673	0.00133564	3.67326e-05	31.5742
PSE / prolongateur	CODAN E-87 P H71654-1	TOTM	5	24	2	70	1031.17	3403.08	8.59305	0.00119963	3.2992e-05	28.359
PSE / prolongateur	CODAN E-87 P H71654-1	TOTM	5	24	3	70	1078.67	3559.84	8.9889	0.00125489	3.45119e-05	29.6654
PSE / prolongateur	CODAN E-87 P H71654-1	TOTM	10	1	1	71	67.5	222.765	6.75	7.85276e-05	2.59159e-05	22.2765
PSE / prolongateur	CODAN E-87 P H71654-1	TOTM	10	1	2	71	73.7	243.226	7.37	8.57405e-05	2.82963e-05	24.3226
PSE / prolongateur	CODAN E-87 P H71654-1	TOTM	10	1	3	71	73.2	241.576	7.32	8.51589e-05	2.81043e-05	24.1576
PSE / prolongateur	CODAN E-87 P H71654-1	TOTM	10	2	1	72	148.14	488.895	7.407	0.000172342	2.84383e-05	24.4447
PSE / prolongateur	CODAN E-87 P H71654-1	TOTM	10	2	2	72	139.84	461.503	6.992	0.000162686	2.6845e-05	23.0751
PSE / prolongateur	CODAN E-87 P H71654-1	TOTM	10	2	3	72	140.64	464.143	7.032	0.000163617	2.69986e-05	23.2072
PSE / prolongateur	CODAN E-87 P H71654-1	TOTM	10	4	1	73	294.5	971.915	7.3625	0.000342613	2.82675e-05	24.2979
PSE / prolongateur	CODAN E-87 P H71654-1	TOTM	10	4	2	73	268.04	884.591	6.701	0.00031183	2.57277e-05	22.1148
PSE / prolongateur	CODAN E-87 P H71654-1	TOTM	10	4	3	73	292.16	964.193	7.304	0.000339891	2.80429e-05	24.1048
PSE / prolongateur	CODAN E-87 P H71654-1	TOTM	10	8	1	74	552.36	1822.91	6.9045	0.0006426	2.6509e-05	22.7864
PSE / prolongateur	CODAN E-87 P H71654-1	TOTM	10	8	2	74	556.24	1835.71	6.953	0.000647114	2.66953e-05	22.9464
PSE / prolongateur	CODAN E-87 P H71654-1	TOTM	10	8	3	74	576.08	1901.19	7.201	0.000670196	2.76474e-05	23.7649
PSE / prolongateur	CODAN E-87 P H71654-1	TOTM	10	24	1	75	1836.44	6060.66	7.65183	0.00213646	2.93783e-05	25.2527
PSE / prolongateur	CODAN E-87 P H71654-1	TOTM	10	24	2	75	1756.4	5796.51	7.31833	0.00204335	2.80979e-05	24.1521
PSE / prolongateur	CODAN E-87 P H71654-1	TOTM	10	24	3	75	1867.28	6162.44	7.78033	0.00217234	2.98717e-05	25.6768
PSE / prolongateur	CAIR PN3301M 13E21-TN	DINCH	1	1	1	76	77.3	965.405	77.3	0.000258364	0.00322673	965.405
PSE / prolongateur	CAIR PN3301M 13E21-TN	DINCH	1	1	2	76	76.4	954.165	76.4	0.000255356	0.00318916	954.165
PSE / prolongateur	CAIR PN3301M 13E21-TN	DINCH	1	1	3	76	78.7	982.89	78.7	0.000263044	0.00328517	982.89
PSE / prolongateur	CAIR PN3301M 13E21-TN	DINCH	1	2	1	77	159.22	1988.51	79.61	0.00053217	0.00332316	994.255
PSE / prolongateur	CAIR PN3301M 13E21-TN	DINCH	1	2	2	77	155.46	1941.55	77.73	0.000519603	0.00324468	970.776
PSE / prolongateur	CAIR PN3301M 13E21-TN	DINCH	1	2	3	77	170.56	2130.14	85.28	0.000570073	0.00355984	1065.07
PSE / prolongateur	CAIR PN3301M 13E21-TN	DINCH	1	4	1	78	267.22	3337.33	66.805	0.000893145	0.00278864	834.332
PSE / prolongateur	CAIR PN3301M 13E21-TN	DINCH	1	4	2	78	260.82	3257.4	65.205	0.000871754	0.00272185	814.35
PSE / prolongateur	CAIR PN3301M 13E21-TN	DINCH	1	4	3	78	246.24	3075.31	61.56	0.000823022	0.0025697	768.827
PSE / prolongateur	CAIR PN3301M 13E21-TN	DINCH	1	8	1	79	635.14	7932.31	79.3925	0.00212287	0.00331408	991.539
PSE / prolongateur	CAIR PN3301M 13E21-TN	DINCH	1	8	2	79	596.3	7447.23	74.5375	0.00199305	0.00311141	930.904
PSE / prolongateur	CAIR PN3301M 13E21-TN	DINCH	1	8	3	79	585.24	7309.1	73.155	0.00195608	0.00305371	913.638
PSE / prolongateur	CAIR PN3301M 13E21-TN	DINCH	1	24	1	80	1819.86	22728.4	75.8275	0.00608262	0.00316526	947.015
PSE / prolongateur	CAIR PN3301M 13E21-TN	DINCH	1	24	2	80	1830.78	22864.7	76.2825	0.00611912	0.00318426	952.698
PSE / prolongateur	CAIR PN3301M 13E21-TN	DINCH	1	24	3	80	1741.32	21747.5	72.555	0.00582011	0.00302866	906.145
PSE / prolongateur	CAIR PN3301M 13E21-TN	DINCH	5	1	1	81	93.5	1167.73	18.7	0.00031251	0.000780593	233.546
PSE / prolongateur	CAIR PN3301M 13E21-TN	DINCH	5	1	2	81	85.5	1067.82	17.1	0.000285772	0.000713804	213.563
PSE / prolongateur	CAIR PN3301M 13E21-TN	DINCH	5	1	3	81	85	1061.57	17	0.0002841	0.00070963	212.314
PSE / prolongateur	CAIR PN3301M 13E21-TN	DINCH	5	2	1	82	213.32	2664.17	21.332	0.000712992	0.000890461	266.417
PSE / prolongateur	CAIR PN3301M 13E21-TN	DINCH	5	2	2	82	171.94	2147.37	17.194	0.000574685	0.000717728	214.737
PSE / prolongateur	CAIR PN3301M 13E21-TN	DINCH	5	2	3	82	181.28	2264.02	18.128	0.000605903	0.000756716	226.402
PSE / prolongateur	CAIR PN3301M 13E21-TN	DINCH	5	4	1	83	362.52	4527.54	18.126	0.00121167	0.000756633	226.377
PSE / prolongateur	CAIR PN3301M 13E21-TN	DINCH	5	4	2	83	334.54	4178.09	16.727	0.00111815	0.000698234	208.905
PSE / prolongateur	CAIR PN3301M 13E21-TN	DINCH	5	4	3	83	352	4396.15	17.6	0.00117651	0.000734676	219.808
PSE / prolongateur	CAIR PN3301M 13E21-TN	DINCH	5	8	1	84	772.18	9643.81	19.3045	0.0025809	0.000805827	241.095
PSE / prolongateur	CAIR PN3301M 13E21-TN	DINCH	5	8	2	84	695.28	8683.4	17.382	0.00232387	0.000725576	217.085
PSE / prolongateur	CAIR PN3301M 13E21-TN	DINCH	5	8	3	84	768.94	9603.35	19.2235	0.00257007	0.000802446	240.084
PSE / prolongateur	CAIR PN3301M 13E21-TN	DINCH	5	24	1	85	2351.46	29367.6	19.5955	0.00785942	0.000817974	244.73
PSE / prolongateur	CAIR PN3301M 13E21-TN	DINCH	5	24	2	85	1934.4	24158.9	16.12	0.00646546	0.000672896	201.324
PSE / prolongateur	CAIR PN3301M 13E21-TN	DINCH	5	24	3	85	1713.18	21396	14.2765	0.00572606	0.000595943	178.3
PSE / prolongateur	CAIR PN3301M 13E21-TN	DINCH	10	1	1	86	152.1	1899.59	15.21	0.000508373	0.00063491	189.959
PSE / prolongateur	CAIR PN3301M 13E21-TN	DINCH	10	1	2	86	175.6	2193.08	17.56	0.000586918	0.000733006	219.308
PSE / prolongateur	CAIR PN3301M 13E21-TN	DINCH	10	1	3	86	160.2	2000.75	16.02	0.000535446	0.000668722	200.075
PSE / prolongateur	CAIR PN3301M 13E21-TN	DINCH	10	2	1	87	265.4	3314.6	13.27	0.000887062	0.000553929	165.73
PSE / prolongateur	CAIR PN3301M 13E21-TN	DINCH	10	2	2	87	347.32	4337.7	17.366	0.00116087	0.000724908	216.885
PSE / prolongateur	CAIR PN3301M 13E21-TN	DINCH	10	2	3	87	324.28	4049.96	16.214	0.00108386	0.00067682	202.498
PSE / prolongateur	CAIR PN3301M 13E21-TN	DINCH	10	4	1	88	599.052	7481.6	14.9763	0.00200225	0.000625155	187.04
PSE / prolongateur	CAIR PN3301M 13E21-TN	DINCH	10	4	2	88	885.416	11058	22.1354	0.00295938	0.000923997	276.451
PSE / prolongateur	CAIR PN3301M 13E21-TN	DINCH	10	4	3	88	678.168	8469.69	16.9542	0.00226668	0.000707718	211.742
PSE / prolongateur	CAIR PN3301M 13E21-TN	DINCH	10	8	1	89	1294.46	16166.6	16.1807	0.00432653	0.00067543	202.082
PSE / prolongateur	CAIR PN3301M 13E21-TN	DINCH	10	8	2	89	1519.34	18975.1	18.9917	0.00507817	0.000792771	237.189
PSE / prolongateur	CAIR PN3301M 13E21-TN	DINCH	10	8	3	89	1463.72	18280.5	18.2965	0.00489228	0.00076375	228.506
PSE / prolongateur	CAIR PN3301M 13E21-TN	DINCH	10	24	1	90	4569.19	57065	19.0383	0.0152719	0.000794715	237.771
PSE / prolongateur	CAIR PN3301M 13E21-TN	DINCH	10	24	2	90	4726.43	59028.8	19.6935	0.0157974	0.000822064	245.953
PSE / prolongateur	CAIR PN3301M 13E21-TN	DINCH	10	24	3	90	4590.58	57332	19.1274	0.0153433	0.000798434	238.883
PSE / prolongateur	CAIR PN3101M 12H07-TN	DINCH	1	1	1	91	48.9	1483.17	48.9	0.000270046	0.00819067	1483.17
PSE / prolongateur	CAIR PN3101M 12H07-TN	DINCH	1	1	2	91	54.3	1646.95	54.3	0.000299867	0.00909516	1646.95
PSE / prolongateur	CAIR PN3101M 12H07-TN	DINCH	1	1	3	91	47.1	1428.57	47.1	0.000260106	0.00788917	1428.57
PSE / prolongateur	CAIR PN3101M 12H07-TN	DINCH	1	2	1	92	115.16	3492.87	57.58	0.000635962	0.00964456	1746.44
PSE / prolongateur	CAIR PN3101M 12H07-TN	DINCH	1	2	2	92	127.78	3875.64	63.89	0.000705655	0.0107015	1937.82
PSE / prolongateur	CAIR PN3101M 12H07-TN	DINCH	1	2	3	92	118.56	3596	59.28	0.000654738	0.0099293	1798
PSE / prolongateur	CAIR PN3101M 12H07-TN	DINCH	1	4	1	93	237.76	7211.4	59.44	0.00131301	0.0099561	1802.85
PSE / prolongateur	CAIR PN3101M 12H07-TN	DINCH	1	4	2	93	264.06	8009.1	66.015	0.00145825	0.0110574	2002.27
PSE / prolongateur	CAIR PN3101M 12H07-TN	DINCH	1	4	3	93	263.24	7984.23	65.81	0.00145372	0.0110231	1996.06
PSE / prolongateur	CAIR PN3101M 12H07-TN	DINCH	1	8	1	94	515.82	15645.1	64.4775	0.00284858	0.0107999	1955.64
PSE / prolongateur	CAIR PN3101M 12H07-TN	DINCH	1	8	2	94	527.78	16007.9	65.9725	0.00291462	0.0110503	2000.99
PSE / prolongateur	CAIR PN3101M 12H07-TN	DINCH	1	8	3	94	511.4	15511.1	63.925	0.00282417	0.0107073	1938.88
PSE / prolongateur	CAIR PN3101M 12H07-TN	DINCH	1	24	1	95	1477.74	44820.7	61.5725	0.0081607	0.0103133	1867.53
PSE / prolongateur	CAIR PN3101M 12H07-TN	DINCH	1	24	2	95	1566.9	47525	65.2875	0.00865308	0.0109355	1980.21
PSE / prolongateur	CAIR PN3101M 12H07-TN	DINCH	1	24	3	95	1491.48	45237.5	62.145	0.00823658	0.0104092	1884.9
PSE / prolongateur	CAIR PN3101M 12H07-TN	DINCH	5	1	1	96	128	3882.32	25.6	0.00070687	0.00428796	776.463
PSE / prolongateur	CAIR PN3101M 12H07-TN	DINCH	5	1	2	96	129.75	3935.4	25.95	0.000716534	0.00434658	787.079
PSE / prolongateur	CAIR PN3101M 12H07-TN	DINCH	5	1	3	96	125.5	3806.49	25.1	0.000693064	0.00420421	761.298
PSE / prolongateur	CAIR PN3101M 12H07-TN	DINCH	5	2	1	97	251.05	7614.5	25.105	0.0013864	0.00420505	761.45
PSE / prolongateur	CAIR PN3101M 12H07-TN	DINCH	5	2	2	97	259.5	7870.79	25.95	0.00143307	0.00434658	787.079
PSE / prolongateur	CAIR PN3101M 12H07-TN	DINCH	5	2	3	97	251.9	7640.28	25.19	0.0013911	0.00421928	764.028
PSE / prolongateur	CAIR PN3101M 12H07-TN	DINCH	5	4	1	98	507.85	15403.4	25.3925	0.00280456	0.0042532	770.17
PSE / prolongateur	CAIR PN3101M 12H07-TN	DINCH	5	4	2	98	470.4	14267.5	23.52	0.00259775	0.00393956	713.376
PSE / prolongateur	CAIR PN3101M 12H07-TN	DINCH	5	4	3	98	478.7	14519.3	23.935	0.00264358	0.00400907	725.963
PSE / prolongateur	CAIR PN3101M 12H07-TN	DINCH	5	8	1	99	952.95	28903.5	23.8238	0.00526259	0.00399044	722.589
PSE / prolongateur	CAIR PN3101M 12H07-TN	DINCH	5	8	2	99	931.7	28259	23.2925	0.00514524	0.00390146	706.476
PSE / prolongateur	CAIR PN3101M 12H07-TN	DINCH	5	8	3	99	904.75	27441.6	22.6187	0.00499641	0.0037886	686.04
PSE / prolongateur	CAIR PN3101M 12H07-TN	DINCH	5	24	1	100	2361.75	71633.3	19.6812	0.0130426	0.00329658	596.944
PSE / prolongateur	CAIR PN3101M 12H07-TN	DINCH	5	24	2	100	2563.3	77746.4	21.3608	0.0141556	0.0035779	647.887
PSE / prolongateur	CAIR PN3101M 12H07-TN	DINCH	5	24	3	100	2381.75	72239.9	19.8479	0.013153	0.00332449	601.999
PSE / prolongateur	CAIR PN3101M 12H07-TN	DINCH	10	1	1	101	182	5520.17	18.2	0.00100508	0.00304847	552.017
PSE / prolongateur	CAIR PN3101M 12H07-TN	DINCH	10	1	2	101	178	5398.85	17.8	0.000982991	0.00298147	539.885
PSE / prolongateur	CAIR PN3101M 12H07-TN	DINCH	10	1	3	101	184	5580.83	18.4	0.00101613	0.00308197	558.083
PSE / prolongateur	CAIR PN3101M 12H07-TN	DINCH	10	2	1	102	377.3	11443.7	18.865	0.00208361	0.00315986	572.187
PSE / prolongateur	CAIR PN3101M 12H07-TN	DINCH	10	2	2	102	380.7	11546.9	19.035	0.00210239	0.00318833	577.343
PSE / prolongateur	CAIR PN3101M 12H07-TN	DINCH	10	2	3	102	323.35	9807.4	16.1675	0.00178567	0.00270803	490.37
PSE / prolongateur	CAIR PN3101M 12H07-TN	DINCH	10	4	1	103	647	19623.9	16.175	0.00357301	0.00270929	490.598
PSE / prolongateur	CAIR PN3101M 12H07-TN	DINCH	10	4	2	103	568.9	17255.1	14.2225	0.00314171	0.00238225	431.377
PSE / prolongateur	CAIR PN3101M 12H07-TN	DINCH	10	4	3	103	623.45	18909.6	15.5862	0.00344295	0.00261067	472.74
PSE / prolongateur	CAIR PN3101M 12H07-TN	DINCH	10	8	1	104	1142.7	34658.8	14.2837	0.00631047	0.0023925	433.235
PSE / prolongateur	CAIR PN3101M 12H07-TN	DINCH	10	8	2	104	1194.35	36225.4	14.9294	0.0065957	0.00250065	452.817
PSE / prolongateur	CAIR PN3101M 12H07-TN	DINCH	10	8	3	104	1243.45	37714.6	15.5431	0.00686685	0.00260345	471.432
PSE / prolongateur	CAIR PN3101M 12H07-TN	DINCH	10	24	1	105	3383.1	102611	14.0962	0.0186829	0.0023611	427.548
PSE / prolongateur	CAIR PN3101M 12H07-TN	DINCH	10	24	2	105	3298.95	100059	13.7456	0.0182182	0.00230237	416.913
PSE / prolongateur	CAIR PN3101M 12H07-TN	DINCH	10	24	3	105	2744.05	83228.7	11.4335	0.0151538	0.0019151	346.786
perfusion gravité / perfuseur	BBRAUN 4063007 039615B13A8421	DEHT	8	1	1	106	177.5	114.827	35.5	3.6479e-05	4.71976e-06	22.9655
perfusion gravité / perfuseur	BBRAUN 4063007 039615B13A8421	DEHT	8	1	2	106	202.28	130.858	38.8378	4.15717e-05	5.16352e-06	25.1247
perfusion gravité / perfuseur	BBRAUN 4063007 039615B13A8421	DEHT	8	1	3	106	218.7	141.48	40.3754	4.49462e-05	5.36794e-06	26.1194
perfusion gravité / perfuseur	BBRAUN 4063007 039615B13A8421	DEHT	8	2	1	107	380.9	246.41	38.09	7.82809e-05	5.0641e-06	24.641
perfusion gravité / perfuseur	BBRAUN 4063007 039615B13A8421	DEHT	8	2	2	107	414.85	268.372	39.8256	8.52581e-05	5.29485e-06	25.7637
perfusion gravité / perfuseur	BBRAUN 4063007 039615B13A8421	DEHT	8	2	3	107	417.6	270.151	38.5477	8.58233e-05	5.12495e-06	24.9371
perfusion gravité / perfuseur	BBRAUN 4063007 039615B13A8421	DEHT	8	4	1	108	820.5	530.793	41.025	0.000168625	5.45431e-06	26.5397
perfusion gravité / perfuseur	BBRAUN 4063007 039615B13A8421	DEHT	8	4	2	108	836.567	541.187	40.1552	0.000171927	5.33867e-06	25.977
perfusion gravité / perfuseur	BBRAUN 4063007 039615B13A8421	DEHT	8	4	3	108	867.833	561.414	40.0538	0.000178353	5.3252e-06	25.9114
perfusion gravité / perfuseur	BBRAUN 4063007 039615B13A8421	DEHT	8	8	1	109	1632.2	1055.89	40.805	0.000335442	5.42506e-06	26.3973
perfusion gravité / perfuseur	BBRAUN 4063007 039615B13A8421	DEHT	8	8	2	109	1756.63	1136.39	42.1592	0.000361015	5.6051e-06	27.2734
perfusion gravité / perfuseur	BBRAUN 4063007 039615B13A8421	DEHT	8	8	3	109	1825.57	1180.99	42.1285	0.000375182	5.60102e-06	27.2535
perfusion gravité / perfuseur	BBRAUN 4063007 039615B13A8421	DEHT	8	24	1	110	7020.6	4541.73	58.505	0.00144284	7.77829e-06	37.8477
perfusion gravité / perfuseur	BBRAUN 4063007 039615B13A8421	DEHT	8	24	2	110	3085.9	1996.31	24.6872	0.0006342	3.28219e-06	15.9705
perfusion gravité / perfuseur	BBRAUN 4063007 039615B13A8421	DEHT	8	24	3	110	4496.5	2908.85	34.5885	0.000924101	4.59857e-06	22.3758
perfusion gravité / perfuseur	BBRAUN 4063007 039615B13A8421	DEHT	20	1	1	111	508	328.632	38.1	0.000104402	5.06543e-06	24.6474
perfusion gravité / perfuseur	BBRAUN 4063007 039615B13A8421	DEHT	20	1	2	111	294.167	190.301	35.3	6.04558e-05	4.69317e-06	22.8361
perfusion gravité / perfuseur	BBRAUN 4063007 039615B13A8421	DEHT	20	1	3	111	455.542	294.696	37.7	9.36209e-05	5.01225e-06	24.3887
perfusion gravité / perfuseur	BBRAUN 4063007 039615B13A8421	DEHT	20	2	1	112	1047.63	677.729	39.2863	0.000215305	5.22314e-06	25.4148
perfusion gravité / perfuseur	BBRAUN 4063007 039615B13A8421	DEHT	20	2	2	112	717.567	464.204	43.054	0.000147471	5.72407e-06	27.8522
perfusion gravité / perfuseur	BBRAUN 4063007 039615B13A8421	DEHT	20	2	3	112	1007.27	651.615	41.68	0.000207009	5.54139e-06	26.9634
perfusion gravité / perfuseur	BBRAUN 4063007 039615B13A8421	DEHT	20	4	1	113	2160.63	1397.74	40.5119	0.000444044	5.38609e-06	26.2077
perfusion gravité / perfuseur	BBRAUN 4063007 039615B13A8421	DEHT	20	4	2	113	1529.67	989.563	45.89	0.00031437	6.10112e-06	29.6869
perfusion gravité / perfuseur	BBRAUN 4063007 039615B13A8421	DEHT	20	4	3	113	2128.92	1377.23	44.0466	0.000437525	5.85603e-06	28.4943
perfusion gravité / perfuseur	BBRAUN 4063007 039615B13A8421	DEHT	20	8	1	114	4115.17	2662.16	38.5797	0.000845731	5.1292e-06	24.9577
perfusion gravité / perfuseur	BBRAUN 4063007 039615B13A8421	DEHT	20	8	2	114	2894.23	1872.32	43.4134	0.000594809	5.77186e-06	28.0848
perfusion gravité / perfuseur	BBRAUN 4063007 039615B13A8421	DEHT	20	8	3	114	4054.33	2622.8	41.9413	0.000833228	5.57614e-06	27.1325
perfusion gravité / perfuseur	BBRAUN 4063007 039615B13A8421	DEHT	20	24	1	115	10739	6947.21	33.5594	0.00220703	4.46175e-06	21.71
perfusion gravité / perfuseur	BBRAUN 4063007 039615B13A8421	DEHT	20	24	2	115	6069.43	3926.4	30.3471	0.00124736	4.03468e-06	19.632
perfusion gravité / perfuseur	BBRAUN 4063007 039615B13A8421	DEHT	20	24	3	115	9563.53	6186.78	32.9777	0.00196545	4.38441e-06	21.3337
perfusion gravité / perfuseur	BBRAUN 4063007 039615B13A8421	DEHT	50	1	1	116	832.292	538.421	23.5	0.000171049	3.12435e-06	15.2025
perfusion gravité / perfuseur	BBRAUN 4063007 039615B13A8421	DEHT	50	1	2	116	674.25	436.182	17.4	0.000138569	2.31335e-06	11.2563
perfusion gravité / perfuseur	BBRAUN 4063007 039615B13A8421	DEHT	50	1	3	116	773.5	500.388	22.1	0.000158966	2.93822e-06	14.2968
perfusion gravité / perfuseur	BBRAUN 4063007 039615B13A8421	DEHT	50	2	1	117	1543.83	998.728	21.7953	0.000317282	2.8977e-06	14.0997
perfusion gravité / perfuseur	BBRAUN 4063007 039615B13A8421	DEHT	50	2	2	117	1462.7	946.241	18.8735	0.000300608	2.50926e-06	12.2096
perfusion gravité / perfuseur	BBRAUN 4063007 039615B13A8421	DEHT	50	2	3	117	1578.3	1021.02	22.5471	0.000324365	2.99766e-06	14.5861
perfusion gravité / perfuseur	BBRAUN 4063007 039615B13A8421	DEHT	50	4	1	118	2852.9	1845.58	20.1381	0.000586315	2.67738e-06	13.0276
perfusion gravité / perfuseur	BBRAUN 4063007 039615B13A8421	DEHT	50	4	2	118	2695.3	1743.63	17.389	0.000553926	2.31189e-06	11.2492
perfusion gravité / perfuseur	BBRAUN 4063007 039615B13A8421	DEHT	50	4	3	118	2469.1	1597.3	17.6364	0.000507438	2.34478e-06	11.4093
perfusion gravité / perfuseur	BBRAUN 4063007 039615B13A8421	DEHT	50	8	1	119	5262.17	3404.17	18.5724	0.00108146	2.46921e-06	12.0147
perfusion gravité / perfuseur	BBRAUN 4063007 039615B13A8421	DEHT	50	8	2	119	5395.9	3490.68	17.4061	0.00110894	2.31416e-06	11.2603
perfusion gravité / perfuseur	BBRAUN 4063007 039615B13A8421	DEHT	50	8	3	119	4913.2	3178.42	17.5471	0.00100974	2.33291e-06	11.3515
perfusion gravité / perfuseur	BBRAUN 4063007 039615B13A8421	DEHT	50	24	1	120	16649.2	10770.6	19.5873	0.00342167	2.60415e-06	12.6713
perfusion gravité / perfuseur	BBRAUN 4063007 039615B13A8421	DEHT	50	24	2	120	16389.6	10602.7	17.6232	0.00336832	2.34302e-06	11.4007
perfusion gravité / perfuseur	BBRAUN 4063007 039615B13A8421	DEHT	50	24	3	120	14259.9	9224.93	16.9761	0.00293063	2.25698e-06	10.9821
perfusion gravité / perfuseur	BBRAUN 4063007 039615B13A8421	DEHT	100	1	1	121	1713.54	1108.51	23.5	0.000352159	3.12435e-06	15.2025
perfusion gravité / perfuseur	BBRAUN 4063007 039615B13A8421	DEHT	100	1	2	121	1196.25	773.871	17.4	0.000245848	2.31335e-06	11.2563
perfusion gravité / perfuseur	BBRAUN 4063007 039615B13A8421	DEHT	100	1	3	121	1496.35	968.013	22.1	0.000307524	2.93822e-06	14.2968
perfusion gravité / perfuseur	BBRAUN 4063007 039615B13A8421	DEHT	100	2	1	122	1916.33	1239.7	13.1406	0.000393836	1.74705e-06	8.50082
perfusion gravité / perfuseur	BBRAUN 4063007 039615B13A8421	DEHT	100	2	2	122	1593	1030.53	11.5855	0.000327386	1.5403e-06	7.4948
perfusion gravité / perfuseur	BBRAUN 4063007 039615B13A8421	DEHT	100	2	3	122	1726.46	1116.87	12.7492	0.000354814	1.69502e-06	8.24766
perfusion gravité / perfuseur	BBRAUN 4063007 039615B13A8421	DEHT	100	4	1	123	3323.67	2150.13	11.3954	0.000683065	1.51503e-06	7.37186
perfusion gravité / perfuseur	BBRAUN 4063007 039615B13A8421	DEHT	100	4	2	123	3048.5	1972.12	11.0855	0.000626514	1.47382e-06	7.17134
perfusion gravité / perfuseur	BBRAUN 4063007 039615B13A8421	DEHT	100	4	3	123	3023.58	1956	11.164	0.000621393	1.48426e-06	7.22215
perfusion gravité / perfuseur	BBRAUN 4063007 039615B13A8421	DEHT	100	8	1	124	7104.67	4596.11	12.1794	0.00146012	1.61927e-06	7.87905
perfusion gravité / perfuseur	BBRAUN 4063007 039615B13A8421	DEHT	100	8	2	124	5434	3515.33	9.88	0.00111677	1.31356e-06	6.39151
perfusion gravité / perfuseur	BBRAUN 4063007 039615B13A8421	DEHT	100	8	3	124	5374.5	3476.84	9.92215	0.00110454	1.31916e-06	6.41878
perfusion gravité / perfuseur	BBRAUN 4063007 039615B13A8421	DEHT	100	24	1	125	18654	12067.5	10.6594	0.00383369	1.41718e-06	6.89574
perfusion gravité / perfuseur	BBRAUN 4063007 039615B13A8421	DEHT	100	24	2	125	20707	13395.7	12.5497	0.00425561	1.66849e-06	8.11858
perfusion gravité / perfuseur	BBRAUN 4063007 039615B13A8421	DEHT	100	24	3	125	16030	10370	9.86462	0.00329441	1.31151e-06	6.38156
perfusion gravité / perfuseur	Care Fusion A64 0396	DINP	8	1	1	126	839.062	674.274	89.5	7.53327e-05	6.45734e-06	71.9225
perfusion gravité / perfuseur	Care Fusion A64 0396	DINP	8	1	2	126	978.25	786.125	111.8	8.78292e-05	8.06627e-06	89.8429
perfusion gravité / perfuseur	Care Fusion A64 0396	DINP	8	1	3	126	1116.67	897.357	107.2	0.000100257	7.73438e-06	86.1463
perfusion gravité / perfuseur	Care Fusion A64 0396	DINP	8	2	1	127	2227.88	1790.33	118.82	0.000200023	8.57276e-06	95.4842
perfusion gravité / perfuseur	Care Fusion A64 0396	DINP	8	2	2	127	2316.4	1861.47	132.366	0.000207971	9.55007e-06	106.37
perfusion gravité / perfuseur	Care Fusion A64 0396	DINP	8	2	3	127	2582.02	2074.92	123.937	0.000231819	8.94193e-06	99.5961
perfusion gravité / perfuseur	Care Fusion A64 0396	DINP	8	4	1	128	5483.25	4406.36	146.22	0.000492297	1.05496e-05	117.503
perfusion gravité / perfuseur	Care Fusion A64 0396	DINP	8	4	2	128	5141	4131.33	146.886	0.000461569	1.05977e-05	118.038
perfusion gravité / perfuseur	Care Fusion A64 0396	DINP	8	4	3	128	5238.77	4209.89	125.73	0.000470347	9.07134e-06	101.037
perfusion gravité / perfuseur	Care Fusion A64 0396	DINP	8	8	1	129	11189.1	8991.6	149.188	0.00100458	1.07638e-05	119.888
perfusion gravité / perfuseur	Care Fusion A64 0396	DINP	8	8	2	129	10640.8	8550.99	152.011	0.000955352	1.09675e-05	122.157
perfusion gravité / perfuseur	Care Fusion A64 0396	DINP	8	8	3	129	11052.7	8881.99	132.632	0.000992333	9.56931e-06	106.584
perfusion gravité / perfuseur	Care Fusion A64 0396	DINP	8	24	1	130	27280.2	21922.5	121.245	0.00244927	8.74774e-06	97.4332
perfusion gravité / perfuseur	Care Fusion A64 0396	DINP	8	24	2	130	27319.5	21954	130.093	0.0024528	9.38608e-06	104.543
perfusion gravité / perfuseur	Care Fusion A64 0396	DINP	8	24	3	130	30465.4	24482.1	121.862	0.00273524	8.79221e-06	97.9284
perfusion gravité / perfuseur	Care Fusion A64 0396	DINP	20	1	1	131	2401.88	1930.16	128.1	0.000215645	9.2423e-06	102.942
perfusion gravité / perfuseur	Care Fusion A64 0396	DINP	20	1	2	131	1805	1450.5	108.3	0.000162056	7.81375e-06	87.0303
perfusion gravité / perfuseur	Care Fusion A64 0396	DINP	20	1	3	131	2517.17	2022.8	137.3	0.000225996	9.90607e-06	110.335
perfusion gravité / perfuseur	Care Fusion A64 0396	DINP	20	2	1	132	5176.8	4160.1	138.048	0.000464783	9.96004e-06	110.936
perfusion gravité / perfuseur	Care Fusion A64 0396	DINP	20	2	2	132	3814.9	3065.67	114.447	0.000342509	8.25725e-06	91.97
perfusion gravité / perfuseur	Care Fusion A64 0396	DINP	20	2	3	132	5149.23	4137.94	140.434	0.000462308	1.01322e-05	112.853
perfusion gravité / perfuseur	Care Fusion A64 0396	DINP	20	4	1	133	10375.2	8337.55	138.336	0.000931506	9.98082e-06	111.167
perfusion gravité / perfuseur	Care Fusion A64 0396	DINP	20	4	2	133	8125.67	6529.82	121.885	0.000729538	8.79389e-06	97.9472
perfusion gravité / perfuseur	Care Fusion A64 0396	DINP	20	4	3	133	10120.2	8132.6	138.002	0.000908608	9.95674e-06	110.899
perfusion gravité / perfuseur	Care Fusion A64 0396	DINP	20	8	1	134	19152	15390.6	127.68	0.0017195	9.212e-06	102.604
perfusion gravité / perfuseur	Care Fusion A64 0396	DINP	20	8	2	134	14882.6	11959.7	111.619	0.00133619	8.05323e-06	89.6976
perfusion gravité / perfuseur	Care Fusion A64 0396	DINP	20	8	3	134	18795.5	15104.1	128.151	0.00168749	9.24597e-06	102.983
perfusion gravité / perfuseur	Care Fusion A64 0396	DINP	20	24	1	135	47007	37775	104.46	0.00422038	7.5367e-06	83.9444
perfusion gravité / perfuseur	Care Fusion A64 0396	DINP	20	24	2	135	40208.8	32311.9	100.522	0.00361002	7.25257e-06	80.7798
perfusion gravité / perfuseur	Care Fusion A64 0396	DINP	20	24	3	135	40745.1	32742.9	92.6025	0.00365817	6.68119e-06	74.4157
perfusion gravité / perfuseur	Care Fusion A64 0396	DINP	50	1	1	136	1809.62	1454.22	46.7	0.000162472	3.36936e-06	37.5283
perfusion gravité / perfuseur	Care Fusion A64 0396	DINP	50	1	2	136	2028.83	1630.38	51.8	0.000182153	3.73732e-06	41.6267
perfusion gravité / perfuseur	Care Fusion A64 0396	DINP	50	1	3	136	2025.75	1627.9	43.8	0.000181876	3.16013e-06	35.1978
perfusion gravité / perfuseur	Care Fusion A64 0396	DINP	50	2	1	137	3379.6	2715.86	43.6077	0.000303427	3.14626e-06	35.0433
perfusion gravité / perfuseur	Care Fusion A64 0396	DINP	50	2	2	137	3476.73	2793.92	44.3838	0.000312148	3.20225e-06	35.667
perfusion gravité / perfuseur	Care Fusion A64 0396	DINP	50	2	3	137	3285.65	2640.36	35.5205	0.000294992	2.56278e-06	28.5444
perfusion gravité / perfuseur	Care Fusion A64 0396	DINP	50	4	1	138	6419	5158.33	41.4129	0.00057631	2.9879e-06	33.2796
perfusion gravité / perfuseur	Care Fusion A64 0396	DINP	50	4	2	138	6972.27	5602.94	44.5038	0.000625984	3.21091e-06	35.7634
perfusion gravité / perfuseur	Care Fusion A64 0396	DINP	50	4	3	138	7245.2	5822.27	39.1632	0.000650488	2.82559e-06	31.4717
perfusion gravité / perfuseur	Care Fusion A64 0396	DINP	50	8	1	139	16721.6	13437.5	53.9406	0.0015013	3.89177e-06	43.3469
perfusion gravité / perfuseur	Care Fusion A64 0396	DINP	50	8	2	139	15638.7	12567.3	49.9107	0.00140407	3.60102e-06	40.1085
perfusion gravité / perfuseur	Care Fusion A64 0396	DINP	50	8	3	139	12261.4	9853.31	33.1389	0.00110085	2.39094e-06	26.6306
perfusion gravité / perfuseur	Care Fusion A64 0396	DINP	50	24	1	140	36626.7	29433.3	39.3835	0.00328842	2.84149e-06	31.6488
perfusion gravité / perfuseur	Care Fusion A64 0396	DINP	50	24	2	140	35054.5	28169.9	37.292	0.00314726	2.69059e-06	29.968
perfusion gravité / perfuseur	Care Fusion A64 0396	DINP	50	24	3	140	44844	36036.8	40.4	0.00402618	2.91482e-06	32.4656
perfusion gravité / perfuseur	Care Fusion A64 0396	DINP	100	1	1	141	5913.75	4752.31	49.8	0.000530948	3.59303e-06	40.0195
perfusion gravité / perfuseur	Care Fusion A64 0396	DINP	100	1	2	141	6218.33	4997.08	57.4	0.000558294	4.14136e-06	46.1268
perfusion gravité / perfuseur	Care Fusion A64 0396	DINP	100	1	3	141	6459.38	5190.78	58.5	0.000579935	4.22072e-06	47.0108
perfusion gravité / perfuseur	Care Fusion A64 0396	DINP	100	2	1	142	12451.9	10006.4	52.4291	0.00111796	3.78271e-06	42.1322
perfusion gravité / perfuseur	Care Fusion A64 0396	DINP	100	2	2	142	7538.87	6058.26	34.7948	0.000676854	2.51041e-06	27.9612
perfusion gravité / perfuseur	Care Fusion A64 0396	DINP	100	2	3	142	9892.17	7949.38	44.7947	0.000888138	3.2319e-06	35.9972
perfusion gravité / perfuseur	Care Fusion A64 0396	DINP	100	4	1	143	20302.3	16315	42.7417	0.00182278	3.08377e-06	34.3474
perfusion gravité / perfuseur	Care Fusion A64 0396	DINP	100	4	2	143	19037.5	15298.6	43.9328	0.00170923	3.16971e-06	35.3045
perfusion gravité / perfuseur	Care Fusion A64 0396	DINP	100	4	3	143	24422.5	19626	55.2962	0.0021927	3.98957e-06	44.4362
perfusion gravité / perfuseur	Care Fusion A64 0396	DINP	100	8	1	144	39761.1	31952.2	41.8538	0.00356983	3.01971e-06	33.6339
perfusion gravité / perfuseur	Care Fusion A64 0396	DINP	100	8	2	144	35937.4	28879.5	41.4663	0.00322653	2.99175e-06	33.3224
perfusion gravité / perfuseur	Care Fusion A64 0396	DINP	100	8	3	144	35804.6	28772.7	40.5335	0.00321461	2.92446e-06	32.5729
perfusion gravité / perfuseur	Care Fusion A64 0396	DINP	100	24	1	145	66390.3	53351.5	23.2948	0.00596065	1.6807e-06	18.7198
perfusion gravité / perfuseur	Care Fusion A64 0396	DINP	100	24	2	145	70727.1	56836.6	27.2027	0.00635002	1.96265e-06	21.8602
perfusion gravité / perfuseur	Care Fusion A64 0396	DINP	100	24	3	145	63661.3	51158.5	24.0231	0.00571564	1.73325e-06	19.3051
perfusion gravité / perfuseur	Doran international INFU-R3 1411247	DINCH	8	1	1	146	859.479	607.434	111.5	0.000128981	1.18257e-05	78.8022
perfusion gravité / perfuseur	Doran international INFU-R3 1411247	DINCH	8	1	2	146	908.137	641.823	119.1	0.000136283	1.26318e-05	84.1735
perfusion gravité / perfuseur	Doran international INFU-R3 1411247	DINCH	8	1	3	146	904.5	639.252	120.6	0.000135737	1.27909e-05	85.2336
perfusion gravité / perfuseur	Doran international INFU-R3 1411247	DINCH	8	2	1	147	1823.75	1288.93	118.297	0.000273687	1.25467e-05	83.6062
perfusion gravité / perfuseur	Doran international INFU-R3 1411247	DINCH	8	2	2	147	1854.85	1310.91	121.63	0.000278355	1.29001e-05	85.9612
perfusion gravité / perfuseur	Doran international INFU-R3 1411247	DINCH	8	2	3	147	1957.8	1383.67	130.52	0.000293804	1.3843e-05	92.2446
perfusion gravité / perfuseur	Doran international INFU-R3 1411247	DINCH	8	4	1	148	4385.97	3099.77	142.248	0.000658195	1.50868e-05	100.533
perfusion gravité / perfuseur	Doran international INFU-R3 1411247	DINCH	8	4	2	148	3628.7	2564.57	118.974	0.000544554	1.26184e-05	84.0843
perfusion gravité / perfuseur	Doran international INFU-R3 1411247	DINCH	8	4	3	148	3807	2690.58	126.9	0.000571311	1.34591e-05	89.6861
perfusion gravité / perfuseur	Doran international INFU-R3 1411247	DINCH	8	8	1	149	8976.13	6343.85	145.559	0.00134703	1.5438e-05	102.873
perfusion gravité / perfuseur	Doran international INFU-R3 1411247	DINCH	8	8	2	149	8203.7	5797.94	134.487	0.00123112	1.42637e-05	95.0482
perfusion gravité / perfuseur	Doran international INFU-R3 1411247	DINCH	8	8	3	149	6675.6	4717.96	111.26	0.0010018	1.18003e-05	78.6326
perfusion gravité / perfuseur	Doran international INFU-R3 1411247	DINCH	8	24	1	150	24318.8	17187.2	131.453	0.00364949	1.3942e-05	92.9039
perfusion gravité / perfuseur	Doran international INFU-R3 1411247	DINCH	8	24	2	150	23627.7	16698.8	129.113	0.00354577	1.36938e-05	91.2503
perfusion gravité / perfuseur	Doran international INFU-R3 1411247	DINCH	8	24	3	150	19961.7	14107.9	110.898	0.00299562	1.17619e-05	78.377
perfusion gravité / perfuseur	Doran international INFU-R3 1411247	DINCH	20	1	1	151	1765.42	1247.7	111.5	0.000264933	1.18257e-05	78.8022
perfusion gravité / perfuseur	Doran international INFU-R3 1411247	DINCH	20	1	2	151	1736.88	1227.53	119.1	0.00026065	1.26318e-05	84.1735
perfusion gravité / perfuseur	Doran international INFU-R3 1411247	DINCH	20	1	3	151	1809	1278.5	120.6	0.000271474	1.27909e-05	85.2336
perfusion gravité / perfuseur	Doran international INFU-R3 1411247	DINCH	20	2	1	152	3086.13	2181.11	97.4568	0.000463131	1.03363e-05	68.8773
perfusion gravité / perfuseur	Doran international INFU-R3 1411247	DINCH	20	2	2	152	3331.1	2354.24	114.209	0.000499893	1.21131e-05	80.7169
perfusion gravité / perfuseur	Doran international INFU-R3 1411247	DINCH	20	2	3	152	2572.8	1818.32	85.76	0.000386096	9.09574e-06	60.6106
perfusion gravité / perfuseur	Doran international INFU-R3 1411247	DINCH	20	4	1	153	5176.27	3658.31	81.7305	0.000776795	8.66837e-06	57.7628
perfusion gravité / perfuseur	Doran international INFU-R3 1411247	DINCH	20	4	2	153	4867.5	3440.09	83.4429	0.000730458	8.84998e-06	58.973
perfusion gravité / perfuseur	Doran international INFU-R3 1411247	DINCH	20	4	3	153	5668.8	4006.41	94.48	0.000850708	1.00206e-05	66.7734
perfusion gravité / perfuseur	Doran international INFU-R3 1411247	DINCH	20	8	1	154	9864.2	6971.49	77.8753	0.00148031	8.25948e-06	55.0381
perfusion gravité / perfuseur	Doran international INFU-R3 1411247	DINCH	20	8	2	154	8977.03	6344.49	76.946	0.00134717	8.16092e-06	54.3813
perfusion gravité / perfuseur	Doran international INFU-R3 1411247	DINCH	20	8	3	154	11341.5	8015.57	94.5125	0.001702	1.0024e-05	66.7964
perfusion gravité / perfuseur	Doran international INFU-R3 1411247	DINCH	20	24	1	155	31548.4	22296.7	83.0221	0.00473442	8.80536e-06	58.6756
perfusion gravité / perfuseur	Doran international INFU-R3 1411247	DINCH	20	24	2	155	30653.1	21664	87.5803	0.00460006	9.2888e-06	61.8971
perfusion gravité / perfuseur	Doran international INFU-R3 1411247	DINCH	20	24	3	155	31224.3	22067.7	86.7342	0.00468578	9.19906e-06	61.2991
perfusion gravité / perfuseur	Doran international INFU-R3 1411247	DINCH	50	1	1	156	5491.25	3880.92	114.6	0.000824064	1.21545e-05	80.9932
perfusion gravité / perfuseur	Doran international INFU-R3 1411247	DINCH	50	1	2	156	4680.5	3307.93	101.2	0.000702396	1.07333e-05	71.5228
perfusion gravité / perfuseur	Doran international INFU-R3 1411247	DINCH	50	1	3	156	4900	3463.06	117.6	0.000735336	1.24727e-05	83.1134
perfusion gravité / perfuseur	Doran international INFU-R3 1411247	DINCH	50	2	1	157	6527.83	4613.52	68.1165	0.000979622	7.22447e-06	48.1411
perfusion gravité / perfuseur	Doran international INFU-R3 1411247	DINCH	50	2	2	157	6106.15	4315.5	66.0124	0.000916341	7.00131e-06	46.6541
perfusion gravité / perfuseur	Doran international INFU-R3 1411247	DINCH	50	2	3	157	5998.37	4239.33	71.9804	0.000900166	7.63427e-06	50.8719
perfusion gravité / perfuseur	Doran international INFU-R3 1411247	DINCH	50	4	1	158	12705.2	8979.38	66.2882	0.00190666	7.03055e-06	46.8489
perfusion gravité / perfuseur	Doran international INFU-R3 1411247	DINCH	50	4	2	158	10654	7529.68	57.5892	0.00159883	6.10793e-06	40.701
perfusion gravité / perfuseur	Doran international INFU-R3 1411247	DINCH	50	4	3	158	10498.5	7419.8	62.9912	0.0015755	6.68087e-06	44.5188
perfusion gravité / perfuseur	Doran international INFU-R3 1411247	DINCH	50	8	1	159	26793.4	18936.1	69.8957	0.00402084	7.41317e-06	49.3986
perfusion gravité / perfuseur	Doran international INFU-R3 1411247	DINCH	50	8	2	159	21143.2	14942.9	57.1438	0.00317293	6.06069e-06	40.3862
perfusion gravité / perfuseur	Doran international INFU-R3 1411247	DINCH	50	8	3	159	22130	15640.3	66.3901	0.00332102	7.04136e-06	46.921
perfusion gravité / perfuseur	Doran international INFU-R3 1411247	DINCH	50	24	1	160	61881.6	43734.6	53.8101	0.00928648	5.70712e-06	38.0301
perfusion gravité / perfuseur	Doran international INFU-R3 1411247	DINCH	50	24	2	160	51576	36451.2	46.4649	0.00773993	4.92808e-06	32.8389
perfusion gravité / perfuseur	Doran international INFU-R3 1411247	DINCH	50	24	3	160	59890.5	42327.4	59.8905	0.00898768	6.35201e-06	42.3274
perfusion gravité / perfuseur	Doran international INFU-R3 1411247	DINCH	100	1	1	161	895.833	633.127	10	0.000134436	1.0606e-06	7.06747
perfusion gravité / perfuseur	Doran international INFU-R3 1411247	DINCH	100	1	2	161	833.333	588.956	10	0.000125057	1.0606e-06	7.06747
perfusion gravité / perfuseur	Doran international INFU-R3 1411247	DINCH	100	1	3	161	862.5	609.569	10	0.000129434	1.0606e-06	7.06747
perfusion gravité / perfuseur	Doran international INFU-R3 1411247	DINCH	100	2	1	162	8898	6288.63	49.6633	0.00133531	5.2673e-06	35.0993
perfusion gravité / perfuseur	Doran international INFU-R3 1411247	DINCH	100	2	2	162	11679.3	8254.33	70.076	0.0017527	7.43229e-06	49.526
perfusion gravité / perfuseur	Doran international INFU-R3 1411247	DINCH	100	2	3	162	4602.5	3252.8	26.6812	0.00069069	2.82981e-06	18.8568
perfusion gravité / perfuseur	Doran international INFU-R3 1411247	DINCH	100	4	1	163	10906.8	7708.37	30.4377	0.00163677	3.22823e-06	21.5117
perfusion gravité / perfuseur	Doran international INFU-R3 1411247	DINCH	100	4	2	163	10314	7289.38	30.942	0.00154781	3.28172e-06	21.8682
perfusion gravité / perfuseur	Doran international INFU-R3 1411247	DINCH	100	4	3	163	8156.5	5764.58	23.642	0.00122403	2.50748e-06	16.7089
perfusion gravité / perfuseur	Doran international INFU-R3 1411247	DINCH	100	8	1	164	20034.7	14159.4	27.9553	0.00300657	2.96496e-06	19.7573
perfusion gravité / perfuseur	Doran international INFU-R3 1411247	DINCH	100	8	2	164	19553.7	13819.5	29.3305	0.00293439	3.1108e-06	20.7292
perfusion gravité / perfuseur	Doran international INFU-R3 1411247	DINCH	100	8	3	164	17171	12135.5	24.8855	0.00257683	2.63937e-06	17.5877
perfusion gravité / perfuseur	Doran international INFU-R3 1411247	DINCH	100	24	1	165	55485	39213.8	25.807	0.00832655	2.7371e-06	18.239
perfusion gravité / perfuseur	Doran international INFU-R3 1411247	DINCH	100	24	2	165	51158	36155.7	25.579	0.0076772	2.71292e-06	18.0779
perfusion gravité / perfuseur	Doran international INFU-R3 1411247	DINCH	100	24	3	165	55771	39416	26.9425	0.00836947	2.85753e-06	19.0415
perfusion gravité / perfuseur	Doran international INFU-R3 1411247	DEHP	8	1	1	166	5.47292	3.86797	0.71	0.00072719	6.66732e-05	0.50179
perfusion gravité / perfuseur	Doran international INFU-R3 1411247	DEHP	8	1	2	166	4.575	3.23337	0.6	0.000607883	5.63435e-05	0.424048
perfusion gravité / perfuseur	Doran international INFU-R3 1411247	DEHP	8	1	3	166	8.25	5.83066	1.1	0.00109618	0.000103296	0.777421
perfusion gravité / perfuseur	Doran international INFU-R3 1411247	DEHP	8	2	1	167	11.2258	7.93382	0.728162	0.00149158	6.83787e-05	0.514626
perfusion gravité / perfuseur	Doran international INFU-R3 1411247	DEHP	8	2	2	167	13.085	9.24778	0.858033	0.00173861	8.05743e-05	0.606412
perfusion gravité / perfuseur	Doran international INFU-R3 1411247	DEHP	8	2	3	167	20.4	14.4176	1.36	0.00271056	0.000127712	0.961175
perfusion gravité / perfuseur	Doran international INFU-R3 1411247	DEHP	8	4	1	168	26.1	18.4461	0.846486	0.00346792	7.94901e-05	0.598251
perfusion gravité / perfuseur	Doran international INFU-R3 1411247	DEHP	8	4	2	168	26.285	18.5768	0.861803	0.0034925	8.09284e-05	0.609077
perfusion gravité / perfuseur	Doran international INFU-R3 1411247	DEHP	8	4	3	168	28.02	19.803	0.934	0.00372304	8.77081e-05	0.660101
perfusion gravité / perfuseur	Doran international INFU-R3 1411247	DEHP	8	8	1	169	50.46	35.6624	0.81827	0.00670465	7.68404e-05	0.57831
perfusion gravité / perfuseur	Doran international INFU-R3 1411247	DEHP	8	8	2	169	51.35	36.2914	0.841803	0.00682291	7.90503e-05	0.594942
perfusion gravité / perfuseur	Doran international INFU-R3 1411247	DEHP	8	8	3	169	68.85	48.6595	1.1475	0.00914814	0.000107757	0.810992
perfusion gravité / perfuseur	Doran international INFU-R3 1411247	DEHP	8	24	1	170	128.47	90.7957	0.694432	0.0170699	6.52113e-05	0.490788
perfusion gravité / perfuseur	Doran international INFU-R3 1411247	DEHP	8	24	2	170	120.06	84.852	0.656066	0.0159524	6.16084e-05	0.463672
perfusion gravité / perfuseur	Doran international INFU-R3 1411247	DEHP	8	24	3	170	118.05	83.4314	0.655833	0.0156854	6.15866e-05	0.463508
perfusion gravité / perfuseur	Doran international INFU-R3 1411247	DEHP	20	1	1	171	8.23333	5.81888	0.52	0.00109397	4.88311e-05	0.367508
perfusion gravité / perfuseur	Doran international INFU-R3 1411247	DEHP	20	1	2	171	9.1875	6.49323	0.63	0.00122075	5.91607e-05	0.44525
perfusion gravité / perfuseur	Doran international INFU-R3 1411247	DEHP	20	1	3	171	10.8	7.63286	0.72	0.001435	6.76122e-05	0.508858
perfusion gravité / perfuseur	Doran international INFU-R3 1411247	DEHP	20	2	1	172	17.71	12.5165	0.559263	0.00235314	5.25181e-05	0.395257
perfusion gravité / perfuseur	Doran international INFU-R3 1411247	DEHP	20	2	2	172	18.515	13.0854	0.6348	0.0024601	5.96115e-05	0.448643
perfusion gravité / perfuseur	Doran international INFU-R3 1411247	DEHP	20	2	3	172	23.76	16.7923	0.792	0.00315701	7.43735e-05	0.559743
perfusion gravité / perfuseur	Doran international INFU-R3 1411247	DEHP	20	4	1	173	37.9233	26.8022	0.598789	0.0050389	5.62299e-05	0.423192
perfusion gravité / perfuseur	Doran international INFU-R3 1411247	DEHP	20	4	2	173	24.0167	16.9737	0.411714	0.00319111	3.86624e-05	0.290978
perfusion gravité / perfuseur	Doran international INFU-R3 1411247	DEHP	20	4	3	173	45.72	32.3125	0.762	0.00607485	7.15563e-05	0.538541
perfusion gravité / perfuseur	Doran international INFU-R3 1411247	DEHP	20	8	1	174	75.6733	53.4819	0.597421	0.0100548	5.61014e-05	0.422225
perfusion gravité / perfuseur	Doran international INFU-R3 1411247	DEHP	20	8	2	174	71.15	50.285	0.609857	0.00945375	5.72692e-05	0.431014
perfusion gravité / perfuseur	Doran international INFU-R3 1411247	DEHP	20	8	3	174	91.59	64.7309	0.76325	0.0121696	7.16737e-05	0.539424
perfusion gravité / perfuseur	Doran international INFU-R3 1411247	DEHP	20	24	1	175	185.02	130.762	0.486895	0.0245837	4.57223e-05	0.344111
perfusion gravité / perfuseur	Doran international INFU-R3 1411247	DEHP	20	24	2	175	125.36	88.5978	0.358171	0.0166567	3.36344e-05	0.253136
perfusion gravité / perfuseur	Doran international INFU-R3 1411247	DEHP	20	24	3	175	217.32	153.59	0.603667	0.0288754	5.66879e-05	0.426639
perfusion gravité / perfuseur	Doran international INFU-R3 1411247	DEHP	50	1	1	176	21.5625	15.2392	0.45	0.00286502	4.22576e-05	0.318036
perfusion gravité / perfuseur	Doran international INFU-R3 1411247	DEHP	50	1	2	176	7.4	5.22993	0.16	0.000983243	1.50249e-05	0.113079
perfusion gravité / perfuseur	Doran international INFU-R3 1411247	DEHP	50	1	3	176	22.0833	15.6073	0.53	0.00293423	4.97701e-05	0.374576
perfusion gravité / perfuseur	Doran international INFU-R3 1411247	DEHP	50	2	1	177	36.8083	26.0142	0.384087	0.00489075	3.6068e-05	0.271452
perfusion gravité / perfuseur	Doran international INFU-R3 1411247	DEHP	50	2	2	177	16.205	11.4528	0.175189	0.00215317	1.64513e-05	0.123814
perfusion gravité / perfuseur	Doran international INFU-R3 1411247	DEHP	50	2	3	177	39.09	27.6267	0.46908	0.00519391	4.40494e-05	0.331521
perfusion gravité / perfuseur	Doran international INFU-R3 1411247	DEHP	50	4	1	178	33.1267	23.4122	0.172835	0.00440156	1.62302e-05	0.12215
perfusion gravité / perfuseur	Doran international INFU-R3 1411247	DEHP	50	4	2	178	50.94	36.0017	0.275351	0.00676843	2.58571e-05	0.194604
perfusion gravité / perfuseur	Doran international INFU-R3 1411247	DEHP	50	4	3	178	64.6067	45.6605	0.38764	0.00858433	3.64017e-05	0.273963
perfusion gravité / perfuseur	Doran international INFU-R3 1411247	DEHP	50	8	1	179	125.607	88.7721	0.32767	0.0166894	3.07701e-05	0.231579
perfusion gravité / perfuseur	Doran international INFU-R3 1411247	DEHP	50	8	2	179	49.9	35.2667	0.134865	0.00663025	1.26646e-05	0.0953153
perfusion gravité / perfuseur	Doran international INFU-R3 1411247	DEHP	50	8	3	179	144.05	101.807	0.43215	0.01914	4.05814e-05	0.305421
perfusion gravité / perfuseur	Doran international INFU-R3 1411247	DEHP	50	24	1	180	245.4	173.436	0.213391	0.0326065	2.00387e-05	0.150814
perfusion gravité / perfuseur	Doran international INFU-R3 1411247	DEHP	50	24	2	180	90.99	64.3069	0.081973	0.0120899	7.69774e-06	0.0579341
perfusion gravité / perfuseur	Doran international INFU-R3 1411247	DEHP	50	24	3	180	335.31	236.979	0.33531	0.0445529	3.14876e-05	0.236979
perfusion gravité / perfuseur	Doran international INFU-R3 1411247	DEHP	100	1	1	181	40.3125	28.4907	0.45	0.00535635	4.22576e-05	0.318036
perfusion gravité / perfuseur	Doran international INFU-R3 1411247	DEHP	100	1	2	181	13.3333	9.42329	0.16	0.00177161	1.50249e-05	0.113079
perfusion gravité / perfuseur	Doran international INFU-R3 1411247	DEHP	100	1	3	181	45.7125	32.3072	0.53	0.00607385	4.97701e-05	0.374576
perfusion gravité / perfuseur	Doran international INFU-R3 1411247	DEHP	100	2	1	182	36.9417	26.1084	0.206186	0.00490846	1.93621e-05	0.145721
perfusion gravité / perfuseur	Doran international INFU-R3 1411247	DEHP	100	2	2	182	55.7667	39.4129	0.3346	0.00740975	3.14209e-05	0.236477
perfusion gravité / perfuseur	Doran international INFU-R3 1411247	DEHP	100	2	3	182	29.7	20.9904	0.172174	0.00394626	1.61681e-05	0.121683
perfusion gravité / perfuseur	Doran international INFU-R3 1411247	DEHP	100	4	1	183	69.3	48.9775	0.193395	0.00920794	1.8161e-05	0.136682
perfusion gravité / perfuseur	Doran international INFU-R3 1411247	DEHP	100	4	2	183	93.8667	66.3399	0.2816	0.0124721	2.64439e-05	0.19902
perfusion gravité / perfuseur	Doran international INFU-R3 1411247	DEHP	100	4	3	183	52	36.7508	0.150725	0.00690927	1.41539e-05	0.106524
perfusion gravité / perfuseur	Doran international INFU-R3 1411247	DEHP	100	8	1	184	114.1	80.6398	0.159209	0.0151605	1.49507e-05	0.112521
perfusion gravité / perfuseur	Doran international INFU-R3 1411247	DEHP	100	8	2	184	169.8	120.006	0.2547	0.0225614	2.39178e-05	0.180008
perfusion gravité / perfuseur	Doran international INFU-R3 1411247	DEHP	100	8	3	184	94.8	66.9996	0.137391	0.0125961	1.29019e-05	0.0971008
perfusion gravité / perfuseur	Doran international INFU-R3 1411247	DEHP	100	24	1	185	395.1	279.236	0.183767	0.0524972	1.72568e-05	0.129877
perfusion gravité / perfuseur	Doran international INFU-R3 1411247	DEHP	100	24	2	185	372.2	263.051	0.1861	0.0494545	1.74759e-05	0.131526
perfusion gravité / perfuseur	Doran international INFU-R3 1411247	DEHP	100	24	3	185	379	267.857	0.183092	0.050358	1.71934e-05	0.1294
perfusion gravité / perfuseur	CODAN 43.4535 L85603-1	TOTM	8	1	1	186	41.7	24.4907	8.34	8.30297e-06	9.7528e-07	4.89815
perfusion gravité / perfuseur	CODAN 43.4535 L85603-1	TOTM	8	1	2	186	37.3	21.9066	7.46	7.42688e-06	8.72373e-07	4.38132
perfusion gravité / perfuseur	CODAN 43.4535 L85603-1	TOTM	8	1	3	186	34.5417	20.2866	8.29	6.87766e-06	9.69433e-07	4.86878
perfusion gravité / perfuseur	CODAN 43.4535 L85603-1	TOTM	8	2	1	187	112.22	65.9077	11.222	2.23443e-05	1.3123e-06	6.59077
perfusion gravité / perfuseur	CODAN 43.4535 L85603-1	TOTM	8	2	2	187	106.18	62.3604	10.618	2.11417e-05	1.24167e-06	6.23604
perfusion gravité / perfuseur	CODAN 43.4535 L85603-1	TOTM	8	2	3	187	84.62	49.698	10.1544	1.68489e-05	1.18746e-06	5.96376
perfusion gravité / perfuseur	CODAN 43.4535 L85603-1	TOTM	8	4	1	188	235.58	138.358	11.779	4.69068e-05	1.37744e-06	6.9179
perfusion gravité / perfuseur	CODAN 43.4535 L85603-1	TOTM	8	4	2	188	231.12	135.739	11.556	4.60188e-05	1.35136e-06	6.78693
perfusion gravité / perfuseur	CODAN 43.4535 L85603-1	TOTM	8	4	3	188	191.547	112.497	11.4928	3.81392e-05	1.34397e-06	6.74981
perfusion gravité / perfuseur	CODAN 43.4535 L85603-1	TOTM	8	8	1	189	465.24	273.239	11.631	9.26349e-05	1.36013e-06	6.83098
perfusion gravité / perfuseur	CODAN 43.4535 L85603-1	TOTM	8	8	2	189	443.86	260.683	11.0965	8.83778e-05	1.29763e-06	6.51706
perfusion gravité / perfuseur	CODAN 43.4535 L85603-1	TOTM	8	8	3	189	387.843	227.784	11.6353	7.72243e-05	1.36063e-06	6.83351
perfusion gravité / perfuseur	CODAN 43.4535 L85603-1	TOTM	8	24	1	190	1233.42	724.398	10.2785	0.000245589	1.20197e-06	6.03665
perfusion gravité / perfuseur	CODAN 43.4535 L85603-1	TOTM	8	24	2	190	1180.32	693.211	9.836	0.000235016	1.15022e-06	5.77676
perfusion gravité / perfuseur	CODAN 43.4535 L85603-1	TOTM	8	24	3	190	1057.89	621.307	10.5789	0.000210639	1.2371e-06	6.21307
perfusion gravité / perfuseur	CODAN 43.4535 L85603-1	TOTM	20	1	1	191	89.4375	52.5274	7.95	1.78081e-05	9.29674e-07	4.6691
perfusion gravité / perfuseur	CODAN 43.4535 L85603-1	TOTM	20	1	2	191	81.9	48.1005	7.56	1.63073e-05	8.84067e-07	4.44005
perfusion gravité / perfuseur	CODAN 43.4535 L85603-1	TOTM	20	1	3	191	103.133	60.571	8.84	2.05351e-05	1.03375e-06	5.1918
perfusion gravité / perfuseur	CODAN 43.4535 L85603-1	TOTM	20	2	1	192	202.95	119.194	9.02	4.04098e-05	1.0548e-06	5.29752
perfusion gravité / perfuseur	CODAN 43.4535 L85603-1	TOTM	20	2	2	192	183.447	107.74	8.46677	3.65264e-05	9.90105e-07	4.9726
perfusion gravité / perfuseur	CODAN 43.4535 L85603-1	TOTM	20	2	3	192	228.353	134.114	9.78657	4.54679e-05	1.14444e-06	5.74773
perfusion gravité / perfuseur	CODAN 43.4535 L85603-1	TOTM	20	4	1	193	404.13	237.349	8.98067	8.04671e-05	1.0502e-06	5.27442
perfusion gravité / perfuseur	CODAN 43.4535 L85603-1	TOTM	20	4	2	193	367.34	215.742	8.47708	7.31418e-05	9.9131e-07	4.97866
perfusion gravité / perfuseur	CODAN 43.4535 L85603-1	TOTM	20	4	3	193	459.403	269.811	9.84436	9.14727e-05	1.1512e-06	5.78167
perfusion gravité / perfuseur	CODAN 43.4535 L85603-1	TOTM	20	8	1	194	783.39	460.091	8.70433	0.000155982	1.01789e-06	5.11213
perfusion gravité / perfuseur	CODAN 43.4535 L85603-1	TOTM	20	8	2	194	739.793	434.487	8.53608	0.000147302	9.9821e-07	5.01331
perfusion gravité / perfuseur	CODAN 43.4535 L85603-1	TOTM	20	8	3	194	897.163	526.911	9.61246	0.000178636	1.12408e-06	5.64548
perfusion gravité / perfuseur	CODAN 43.4535 L85603-1	TOTM	20	24	1	195	2212.02	1299.14	8.19267	0.00044044	9.58051e-07	4.81162
perfusion gravité / perfuseur	CODAN 43.4535 L85603-1	TOTM	20	24	2	195	2037.94	1196.9	7.83823	0.000405778	9.16603e-07	4.60346
perfusion gravité / perfuseur	CODAN 43.4535 L85603-1	TOTM	20	24	3	195	2286.14	1342.67	8.16479	0.000455198	9.54791e-07	4.79524
perfusion gravité / perfuseur	CODAN 43.4535 L85603-1	TOTM	50	1	1	196	193.729	113.779	5.47	3.85738e-05	6.39662e-07	3.21258
perfusion gravité / perfuseur	CODAN 43.4535 L85603-1	TOTM	50	1	2	196	153.062	89.8948	3.95	3.04766e-05	4.61913e-07	2.31987
perfusion gravité / perfuseur	CODAN 43.4535 L85603-1	TOTM	50	1	3	196	129.5	76.0564	3.7	2.5785e-05	4.32678e-07	2.17304
perfusion gravité / perfuseur	CODAN 43.4535 L85603-1	TOTM	50	2	1	197	380.493	223.467	5.37167	7.57608e-05	6.28164e-07	3.15483
perfusion gravité / perfuseur	CODAN 43.4535 L85603-1	TOTM	50	2	2	197	264.5	155.343	3.4129	5.26651e-05	3.99105e-07	2.00443
perfusion gravité / perfuseur	CODAN 43.4535 L85603-1	TOTM	50	2	3	197	277.8	163.154	3.96857	5.53133e-05	4.64085e-07	2.33077
perfusion gravité / perfuseur	CODAN 43.4535 L85603-1	TOTM	50	4	1	198	693.413	407.247	4.89468	0.000138067	5.72385e-07	2.87469
perfusion gravité / perfuseur	CODAN 43.4535 L85603-1	TOTM	50	4	2	198	562.58	330.408	3.62955	0.000112016	4.2444e-07	2.13166
perfusion gravité / perfuseur	CODAN 43.4535 L85603-1	TOTM	50	4	3	198	571.33	335.547	4.08093	0.000113759	4.77224e-07	2.39676
perfusion gravité / perfuseur	CODAN 43.4535 L85603-1	TOTM	50	8	1	199	1522.01	893.887	5.37179	0.00030305	6.28177e-07	3.15489
perfusion gravité / perfuseur	CODAN 43.4535 L85603-1	TOTM	50	8	2	199	1439.5	845.43	4.64355	0.000286622	5.43017e-07	2.72719
perfusion gravité / perfuseur	CODAN 43.4535 L85603-1	TOTM	50	8	3	199	941.49	552.945	3.36246	0.000187462	3.93207e-07	1.9748
perfusion gravité / perfuseur	CODAN 43.4535 L85603-1	TOTM	50	24	1	200	3563.47	2092.85	4.19232	0.00070953	4.9025e-07	2.46218
perfusion gravité / perfuseur	CODAN 43.4535 L85603-1	TOTM	50	24	2	200	3840.12	2255.33	4.12916	0.000764614	4.82864e-07	2.42509
perfusion gravité / perfuseur	CODAN 43.4535 L85603-1	TOTM	50	24	3	200	3798.81	2231.07	4.52239	0.000756389	5.28849e-07	2.65604
perfusion gravité / perfuseur	CODAN 43.4535 L85603-1	TOTM	100	1	1	201	200.083	117.511	2.45	3.9839e-05	2.86503e-07	1.4389
perfusion gravité / perfuseur	CODAN 43.4535 L85603-1	TOTM	100	1	2	201	207.417	121.817	2.62	4.12991e-05	3.06383e-07	1.53875
perfusion gravité / perfuseur	CODAN 43.4535 L85603-1	TOTM	100	1	3	201	192.75	113.204	2.57	3.83788e-05	3.00536e-07	1.50938
perfusion gravité / perfuseur	CODAN 43.4535 L85603-1	TOTM	100	2	1	202	462.233	271.473	2.83	9.20362e-05	3.3094e-07	1.66208
perfusion gravité / perfuseur	CODAN 43.4535 L85603-1	TOTM	100	2	2	202	523.367	307.377	3.30547	0.000104209	3.86542e-07	1.94133
perfusion gravité / perfuseur	CODAN 43.4535 L85603-1	TOTM	100	2	3	202	481.7	282.906	3.21133	9.59122e-05	3.75534e-07	1.88604
perfusion gravité / perfuseur	CODAN 43.4535 L85603-1	TOTM	100	4	1	203	985.567	578.831	3.01704	0.000196238	3.52813e-07	1.77193
perfusion gravité / perfuseur	CODAN 43.4535 L85603-1	TOTM	100	4	2	203	1207.1	708.94	3.81189	0.000240348	4.45763e-07	2.23876
perfusion gravité / perfuseur	CODAN 43.4535 L85603-1	TOTM	100	4	3	203	923.1	542.144	3.077	0.0001838	3.59825e-07	1.80715
perfusion gravité / perfuseur	CODAN 43.4535 L85603-1	TOTM	100	8	1	204	2314.3	1359.21	3.5423	0.000460805	4.14236e-07	2.08042
perfusion gravité / perfuseur	CODAN 43.4535 L85603-1	TOTM	100	8	2	204	2367.57	1390.49	3.73826	0.000471411	4.37153e-07	2.19551
perfusion gravité / perfuseur	CODAN 43.4535 L85603-1	TOTM	100	8	3	204	2011	1181.08	3.35167	0.000400414	3.91944e-07	1.96846
perfusion gravité / perfuseur	CODAN 43.4535 L85603-1	TOTM	100	24	1	205	7542.5	4429.77	3.84821	0.0015018	4.5001e-07	2.26009
perfusion gravité / perfuseur	CODAN 43.4535 L85603-1	TOTM	100	24	2	205	6741.8	3959.51	3.54832	0.00134237	4.1494e-07	2.08395
perfusion gravité / perfuseur	CODAN 43.4535 L85603-1	TOTM	100	24	3	205	6147.1	3610.24	3.41506	0.00122396	3.99357e-07	2.00569
perfusion gravité / perfuseur	CODAN 43.4535 L85603-1	DEHP	8	1	1	206	1.095	0.643102	0.219	0.000525447	6.17198e-05	0.12862
perfusion gravité / perfuseur	CODAN 43.4535 L85603-1	DEHP	8	1	2	206	1.085	0.637229	0.217	0.000520648	6.11562e-05	0.127446
perfusion gravité / perfuseur	CODAN 43.4535 L85603-1	DEHP	8	1	3	206	0.875	0.513895	0.21	0.000419877	5.91834e-05	0.123335
perfusion gravité / perfuseur	CODAN 43.4535 L85603-1	DEHP	8	2	1	207	2.907	1.7073	0.2907	0.00139495	8.19267e-05	0.17073
perfusion gravité / perfuseur	CODAN 43.4535 L85603-1	DEHP	8	2	2	207	2.991	1.75664	0.2991	0.00143526	8.4294e-05	0.175664
perfusion gravité / perfuseur	CODAN 43.4535 L85603-1	DEHP	8	2	3	207	2.54667	1.49568	0.3056	0.00122204	8.61259e-05	0.179481
perfusion gravité / perfuseur	CODAN 43.4535 L85603-1	DEHP	8	4	1	208	6.132	3.60137	0.3066	0.0029425	8.64077e-05	0.180069
perfusion gravité / perfuseur	CODAN 43.4535 L85603-1	DEHP	8	4	2	208	5.993	3.51974	0.29965	0.0028758	8.4449e-05	0.175987
perfusion gravité / perfuseur	CODAN 43.4535 L85603-1	DEHP	8	4	3	208	5.15333	3.02659	0.3092	0.00247288	8.71405e-05	0.181596
perfusion gravité / perfuseur	CODAN 43.4535 L85603-1	DEHP	8	8	1	209	11.412	6.70236	0.2853	0.00547616	8.04048e-05	0.167559
perfusion gravité / perfuseur	CODAN 43.4535 L85603-1	DEHP	8	8	2	209	11.249	6.60663	0.281225	0.00539794	7.92564e-05	0.165166
perfusion gravité / perfuseur	CODAN 43.4535 L85603-1	DEHP	8	8	3	209	9.64333	5.66361	0.2893	0.00462745	8.15321e-05	0.169908
perfusion gravité / perfuseur	CODAN 43.4535 L85603-1	DEHP	8	24	1	210	32.754	19.2367	0.27295	0.0157173	7.69243e-05	0.160306
perfusion gravité / perfuseur	CODAN 43.4535 L85603-1	DEHP	8	24	2	210	30.459	17.8888	0.253825	0.0146161	7.15344e-05	0.149073
perfusion gravité / perfuseur	CODAN 43.4535 L85603-1	DEHP	8	24	3	210	25.797	15.1508	0.25797	0.0123789	7.27025e-05	0.151508
perfusion gravité / perfuseur	CODAN 43.4535 L85603-1	DEHP	20	1	1	211	2.48625	1.46019	0.221	0.00119305	6.22835e-05	0.129795
perfusion gravité / perfuseur	CODAN 43.4535 L85603-1	DEHP	20	1	2	211	2.145	1.25978	0.198	0.0010293	5.58015e-05	0.116287
perfusion gravité / perfuseur	CODAN 43.4535 L85603-1	DEHP	20	1	3	211	3.10333	1.82261	0.266	0.00148917	7.49656e-05	0.156224
perfusion gravité / perfuseur	CODAN 43.4535 L85603-1	DEHP	20	2	1	212	5.703	3.34942	0.253467	0.00273664	7.14334e-05	0.148863
perfusion gravité / perfuseur	CODAN 43.4535 L85603-1	DEHP	20	2	2	212	5.079	2.98294	0.234415	0.00243721	6.60643e-05	0.137674
perfusion gravité / perfuseur	CODAN 43.4535 L85603-1	DEHP	20	2	3	212	8.96467	5.26502	0.3842	0.00430178	0.000108277	0.225644
perfusion gravité / perfuseur	CODAN 43.4535 L85603-1	DEHP	20	4	1	213	16.635	9.76987	0.369667	0.00798247	0.000104182	0.217108
perfusion gravité / perfuseur	CODAN 43.4535 L85603-1	DEHP	20	4	2	213	16.0783	9.44294	0.371038	0.00771535	0.000104568	0.217914
perfusion gravité / perfuseur	CODAN 43.4535 L85603-1	DEHP	20	4	3	213	18.088	10.6232	0.3876	0.00867971	0.000109236	0.227641
perfusion gravité / perfuseur	CODAN 43.4535 L85603-1	DEHP	20	8	1	214	34.845	20.4648	0.387167	0.0167207	0.000109113	0.227386
perfusion gravité / perfuseur	CODAN 43.4535 L85603-1	DEHP	20	8	2	214	32.5773	19.1329	0.375892	0.0156326	0.000105936	0.220765
perfusion gravité / perfuseur	CODAN 43.4535 L85603-1	DEHP	20	8	3	214	35.1853	20.6646	0.376986	0.016884	0.000106244	0.221407
perfusion gravité / perfuseur	CODAN 43.4535 L85603-1	DEHP	20	24	1	215	96.318	56.5683	0.356733	0.0462191	0.000100537	0.209512
perfusion gravité / perfuseur	CODAN 43.4535 L85603-1	DEHP	20	24	2	215	83.894	49.2716	0.322669	0.0402574	9.09364e-05	0.189506
perfusion gravité / perfuseur	CODAN 43.4535 L85603-1	DEHP	20	24	3	215	90.73	53.2865	0.324036	0.0435377	9.13216e-05	0.190309
perfusion gravité / perfuseur	CODAN 43.4535 L85603-1	DEHP	50	1	1	216	11.2271	6.59376	0.317	0.00538743	8.93387e-05	0.186177
perfusion gravité / perfuseur	CODAN 43.4535 L85603-1	DEHP	50	1	2	216	12.09	7.10055	0.312	0.00580151	8.79296e-05	0.18324
perfusion gravité / perfuseur	CODAN 43.4535 L85603-1	DEHP	50	1	3	216	10.325	6.06396	0.295	0.00495455	8.31386e-05	0.173256
perfusion gravité / perfuseur	CODAN 43.4535 L85603-1	DEHP	50	2	1	217	21.9885	12.914	0.310426	0.0105514	8.7486e-05	0.182316
perfusion gravité / perfuseur	CODAN 43.4535 L85603-1	DEHP	50	2	2	217	23.411	13.7495	0.302077	0.011234	8.51331e-05	0.177413
perfusion gravité / perfuseur	CODAN 43.4535 L85603-1	DEHP	50	2	3	217	21.395	12.5655	0.305643	0.0102666	8.6138e-05	0.179507
perfusion gravité / perfuseur	CODAN 43.4535 L85603-1	DEHP	50	4	1	218	45.4753	26.708	0.321002	0.0218218	9.04667e-05	0.188527
perfusion gravité / perfuseur	CODAN 43.4535 L85603-1	DEHP	50	4	2	218	46.911	27.5512	0.302652	0.0225107	8.5295e-05	0.17775
perfusion gravité / perfuseur	CODAN 43.4535 L85603-1	DEHP	50	4	3	218	42.644	25.0452	0.3046	0.0204631	8.58441e-05	0.178894
perfusion gravité / perfuseur	CODAN 43.4535 L85603-1	DEHP	50	8	1	219	87.766	51.5457	0.309762	0.0421154	8.7299e-05	0.181926
perfusion gravité / perfuseur	CODAN 43.4535 L85603-1	DEHP	50	8	2	219	93.509	54.9186	0.301642	0.0448712	8.50104e-05	0.177157
perfusion gravité / perfuseur	CODAN 43.4535 L85603-1	DEHP	50	8	3	219	105.96	62.2312	0.378429	0.050846	0.000106651	0.222254
perfusion gravité / perfuseur	CODAN 43.4535 L85603-1	DEHP	50	24	1	220	697.266	409.51	0.820313	0.33459	0.000231185	0.481776
perfusion gravité / perfuseur	CODAN 43.4535 L85603-1	DEHP	50	24	2	220	754.998	443.416	0.811826	0.362293	0.000228793	0.476792
perfusion gravité / perfuseur	CODAN 43.4535 L85603-1	DEHP	50	24	3	220	682.467	400.818	0.812461	0.327489	0.000228972	0.477165
perfusion gravité / perfuseur	CODAN 43.4535 L85603-1	DEHP	100	1	1	221	66.3133	38.9464	0.812	0.0318211	0.000228842	0.476894
perfusion gravité / perfuseur	CODAN 43.4535 L85603-1	DEHP	100	1	2	221	64.8375	38.0796	0.819	0.0311129	0.000230815	0.481005
perfusion gravité / perfuseur	CODAN 43.4535 L85603-1	DEHP	100	1	3	221	61.425	36.0754	0.819	0.0294754	0.000230815	0.481005
perfusion gravité / perfuseur	CODAN 43.4535 L85603-1	DEHP	100	2	1	222	140.093	82.2779	0.857714	0.0672252	0.000241726	0.503743
perfusion gravité / perfuseur	CODAN 43.4535 L85603-1	DEHP	100	2	2	222	136.598	80.2253	0.862726	0.0655481	0.000243138	0.506686
perfusion gravité / perfuseur	CODAN 43.4535 L85603-1	DEHP	100	2	3	222	127.89	75.1108	0.8526	0.0613693	0.000240285	0.500739
perfusion gravité / perfuseur	CODAN 43.4535 L85603-1	DEHP	100	4	1	223	273.94	160.887	0.838592	0.131453	0.000236337	0.492512
perfusion gravité / perfuseur	CODAN 43.4535 L85603-1	DEHP	100	4	2	223	267.733	157.242	0.845474	0.128474	0.000238276	0.496554
perfusion gravité / perfuseur	CODAN 43.4535 L85603-1	DEHP	100	4	3	223	257.67	151.332	0.8589	0.123645	0.00024206	0.504439
perfusion gravité / perfuseur	CODAN 43.4535 L85603-1	DEHP	100	8	1	224	541.53	318.045	0.828872	0.259859	0.000233597	0.486803
perfusion gravité / perfuseur	CODAN 43.4535 L85603-1	DEHP	100	8	2	224	523.307	307.342	0.826274	0.251114	0.000232865	0.485277
perfusion gravité / perfuseur	CODAN 43.4535 L85603-1	DEHP	100	8	3	224	554.62	325.733	0.924367	0.26614	0.00026051	0.542888
perfusion gravité / perfuseur	CODAN 43.4535 L85603-1	DEHP	100	24	1	225	1603.93	942.001	0.818332	0.769662	0.000230627	0.480613
perfusion gravité / perfuseur	CODAN 43.4535 L85603-1	DEHP	100	24	2	225	1574.92	924.963	0.828905	0.755741	0.000233607	0.486823
perfusion gravité / perfuseur	CODAN 43.4535 L85603-1	DEHP	100	24	3	225	1545.06	907.426	0.858367	0.741412	0.00024191	0.504126
perfusion gravité / perfuseur	CODAN 43.4535 L85603-1	DEHT	8	1	1	226	0.84	0.493339	0.168	4.89457e-05	5.74924e-06	0.0986678
perfusion gravité / perfuseur	CODAN 43.4535 L85603-1	DEHT	8	1	2	226	0.805	0.472783	0.161	4.69063e-05	5.50969e-06	0.0945566
perfusion gravité / perfuseur	CODAN 43.4535 L85603-1	DEHT	8	1	3	226	0.625	0.367068	0.15	3.64179e-05	5.13325e-06	0.0880962
perfusion gravité / perfuseur	CODAN 43.4535 L85603-1	DEHT	8	2	1	227	2.281	1.33965	0.2281	0.000132911	7.80597e-06	0.133965
perfusion gravité / perfuseur	CODAN 43.4535 L85603-1	DEHT	8	2	2	227	2.233	1.31146	0.2233	0.000130114	7.6417e-06	0.131146
perfusion gravité / perfuseur	CODAN 43.4535 L85603-1	DEHT	8	2	3	227	1.84167	1.08163	0.221	0.000107312	7.56299e-06	0.129795
perfusion gravité / perfuseur	CODAN 43.4535 L85603-1	DEHT	8	4	1	228	4.695	2.75741	0.23475	0.000273572	8.03354e-06	0.137871
perfusion gravité / perfuseur	CODAN 43.4535 L85603-1	DEHT	8	4	2	228	4.348	2.55362	0.2174	0.000253352	7.43979e-06	0.127681
perfusion gravité / perfuseur	CODAN 43.4535 L85603-1	DEHT	8	4	3	228	3.751	2.20299	0.22506	0.000218566	7.70193e-06	0.13218
perfusion gravité / perfuseur	CODAN 43.4535 L85603-1	DEHT	8	8	1	229	8.424	4.94748	0.2106	0.000490856	7.20709e-06	0.123687
perfusion gravité / perfuseur	CODAN 43.4535 L85603-1	DEHT	8	8	2	229	8.589	5.04439	0.214725	0.00050047	7.34825e-06	0.12611
perfusion gravité / perfuseur	CODAN 43.4535 L85603-1	DEHT	8	8	3	229	7.255	4.26092	0.21765	0.000422739	7.44835e-06	0.127828
perfusion gravité / perfuseur	CODAN 43.4535 L85603-1	DEHT	8	24	1	230	27.777	16.3137	0.231475	0.00161853	7.92146e-06	0.135947
perfusion gravité / perfuseur	CODAN 43.4535 L85603-1	DEHT	8	24	2	230	22.32	13.1087	0.186	0.00130056	6.36523e-06	0.109239
perfusion gravité / perfuseur	CODAN 43.4535 L85603-1	DEHT	8	24	3	230	18.877	11.0866	0.18877	0.00109994	6.46003e-06	0.110866
perfusion gravité / perfuseur	CODAN 43.4535 L85603-1	DEHT	20	1	1	231	1.69875	0.99769	0.151	9.8984e-05	5.16747e-06	0.0886835
perfusion gravité / perfuseur	CODAN 43.4535 L85603-1	DEHT	20	1	2	231	1.48417	0.871663	0.137	8.64805e-05	4.68837e-06	0.0804612
perfusion gravité / perfuseur	CODAN 43.4535 L85603-1	DEHT	20	1	3	231	2.36833	1.39094	0.203	0.000138	6.947e-06	0.119224
perfusion gravité / perfuseur	CODAN 43.4535 L85603-1	DEHT	20	2	1	232	4.053	2.38036	0.180133	0.000236163	6.16447e-06	0.105794
perfusion gravité / perfuseur	CODAN 43.4535 L85603-1	DEHT	20	2	2	232	4.09433	2.40464	0.188969	0.000238571	6.46684e-06	0.110983
perfusion gravité / perfuseur	CODAN 43.4535 L85603-1	DEHT	20	2	3	232	4.249	2.49547	0.1821	0.000247584	6.23177e-06	0.106949
perfusion gravité / perfuseur	CODAN 43.4535 L85603-1	DEHT	20	4	1	233	7.008	4.11586	0.155733	0.000408347	5.32946e-06	0.0914634
perfusion gravité / perfuseur	CODAN 43.4535 L85603-1	DEHT	20	4	2	233	7.20433	4.23116	0.166254	0.000419787	5.68949e-06	0.0976422
perfusion gravité / perfuseur	CODAN 43.4535 L85603-1	DEHT	20	4	3	233	8.31033	4.88073	0.178079	0.000484232	6.09415e-06	0.104587
perfusion gravité / perfuseur	CODAN 43.4535 L85603-1	DEHT	20	8	1	234	13.938	8.1859	0.154867	0.000812149	5.2998e-06	0.0909544
perfusion gravité / perfuseur	CODAN 43.4535 L85603-1	DEHT	20	8	2	234	13.9227	8.17689	0.160646	0.000811256	5.49758e-06	0.0943488
perfusion gravité / perfuseur	CODAN 43.4535 L85603-1	DEHT	20	8	3	234	16.0087	9.40202	0.171521	0.000932804	5.86975e-06	0.100736
perfusion gravité / perfuseur	CODAN 43.4535 L85603-1	DEHT	20	24	1	235	40.638	23.867	0.150511	0.00236792	5.15074e-06	0.0883964
perfusion gravité / perfuseur	CODAN 43.4535 L85603-1	DEHT	20	24	2	235	39.231	23.0407	0.150888	0.00228594	5.16366e-06	0.088618
perfusion gravité / perfuseur	CODAN 43.4535 L85603-1	DEHT	20	24	3	235	42.327	24.859	0.151168	0.00246634	5.17322e-06	0.0887821
perfusion gravité / perfuseur	CODAN 43.4535 L85603-1	DEHT	50	1	1	236	4.14375	2.43366	0.117	0.000241451	4.00394e-06	0.068715
perfusion gravité / perfuseur	CODAN 43.4535 L85603-1	DEHT	50	1	2	236	4.2625	2.5034	0.11	0.00024837	3.76438e-06	0.0646039
perfusion gravité / perfuseur	CODAN 43.4535 L85603-1	DEHT	50	1	3	236	2.8	1.64446	0.08	0.000163152	2.73773e-06	0.0469846
perfusion gravité / perfuseur	CODAN 43.4535 L85603-1	DEHT	50	2	1	237	5.6635	3.32622	0.0799553	0.000330005	2.7362e-06	0.0469584
perfusion gravité / perfuseur	CODAN 43.4535 L85603-1	DEHT	50	2	2	237	5.3675	3.15238	0.0692581	0.000312757	2.37013e-06	0.0406758
perfusion gravité / perfuseur	CODAN 43.4535 L85603-1	DEHT	50	2	3	237	4.65	2.73098	0.0664286	0.000270949	2.2733e-06	0.039014
perfusion gravité / perfuseur	CODAN 43.4535 L85603-1	DEHT	50	4	1	238	13.8927	8.15928	0.0980659	0.000809508	3.35598e-06	0.0575949
perfusion gravité / perfuseur	CODAN 43.4535 L85603-1	DEHT	50	4	2	238	11.375	6.68063	0.0733871	0.000662806	2.51143e-06	0.0431008
perfusion gravité / perfuseur	CODAN 43.4535 L85603-1	DEHT	50	4	3	238	10.929	6.41869	0.0780643	0.000636819	2.67149e-06	0.0458478
perfusion gravité / perfuseur	CODAN 43.4535 L85603-1	DEHT	50	8	1	239	9.92467	5.82884	0.0350282	0.000578297	1.19873e-06	0.0205724
perfusion gravité / perfuseur	CODAN 43.4535 L85603-1	DEHT	50	8	2	239	20.885	12.2659	0.067371	0.00121694	2.30555e-06	0.0395675
perfusion gravité / perfuseur	CODAN 43.4535 L85603-1	DEHT	50	8	3	239	25.574	15.0198	0.0913357	0.00149016	3.12566e-06	0.0536422
perfusion gravité / perfuseur	CODAN 43.4535 L85603-1	DEHT	50	24	1	240	64.704	38.0012	0.0761224	0.00377022	2.60503e-06	0.0447073
perfusion gravité / perfuseur	CODAN 43.4535 L85603-1	DEHT	50	24	2	240	19.53	11.4701	0.021	0.00113799	7.18655e-07	0.0123335
perfusion gravité / perfuseur	CODAN 43.4535 L85603-1	DEHT	50	24	3	240	17.721	10.4077	0.0210964	0.00103258	7.21955e-07	0.0123901
perfusion gravité / perfuseur	CODAN 43.4535 L85603-1	DEHT	100	1	1	241	4.49167	2.63799	0.055	0.000261724	1.88219e-06	0.0323019
perfusion gravité / perfuseur	CODAN 43.4535 L85603-1	DEHT	100	1	2	241	1.9	1.11589	0.024	0.000110711	8.2132e-07	0.0140954
perfusion gravité / perfuseur	CODAN 43.4535 L85603-1	DEHT	100	1	3	241	4.575	2.68693	0.061	0.000266579	2.08752e-06	0.0358258
perfusion gravité / perfuseur	CODAN 43.4535 L85603-1	DEHT	100	2	1	242	9.20667	5.40715	0.0563673	0.000536461	1.92899e-06	0.033105
perfusion gravité / perfuseur	CODAN 43.4535 L85603-1	DEHT	100	2	2	242	10.0567	5.90636	0.0635158	0.000585989	2.17362e-06	0.0373033
perfusion gravité / perfuseur	CODAN 43.4535 L85603-1	DEHT	100	2	3	242	3.16	1.85589	0.0210667	0.000184129	7.20937e-07	0.0123726
perfusion gravité / perfuseur	CODAN 43.4535 L85603-1	DEHT	100	4	1	243	21.3333	12.5292	0.0653061	0.00124307	2.23489e-06	0.0383548
perfusion gravité / perfuseur	CODAN 43.4535 L85603-1	DEHT	100	4	2	243	19.5433	11.478	0.0617158	0.00113876	2.11202e-06	0.0362462
perfusion gravité / perfuseur	CODAN 43.4535 L85603-1	DEHT	100	4	3	243	15.78	9.26772	0.0526	0.00091948	1.80006e-06	0.0308924
perfusion gravité / perfuseur	CODAN 43.4535 L85603-1	DEHT	100	8	1	244	14.7667	8.67258	0.022602	0.000860434	7.7348e-07	0.0132744
perfusion gravité / perfuseur	CODAN 43.4535 L85603-1	DEHT	100	8	2	244	11.5833	6.80299	0.0182895	0.000674946	6.25897e-07	0.0107416
perfusion gravité / perfuseur	CODAN 43.4535 L85603-1	DEHT	100	8	3	244	19.88	11.6757	0.0331333	0.00115838	1.13388e-06	0.0194595
perfusion gravité / perfuseur	CODAN 43.4535 L85603-1	DEHT	100	24	1	245	19.54	11.476	0.00996939	0.00113857	3.41169e-07	0.0058551
perfusion gravité / perfuseur	CODAN 43.4535 L85603-1	DEHT	100	24	2	245	85.21	50.0445	0.0448474	0.00496508	1.53475e-06	0.0263392
perfusion gravité / perfuseur	CODAN 43.4535 L85603-1	DEHT	100	24	3	245	17.79	10.4482	0.00988333	0.0010366	3.38224e-07	0.00580456
